# Supplementary material for: Comparative transcriptome analysis reveals distinct gene expression profiles in Brachypodium distachyon infected by two fungal pathogens
Source: BMC Plant Biol. 2021 Jun 30;21:304. doi: 10.1186/s12870-021-03019-0 (PMC8243454; doi:10.1186/s12870-021-03019-0)
Supplement: Supplementary file 2 — Additional file 2: Table S1. Sequencing metrics of the RNA-seq libraries. Table S2. Differentially expressed genes of Brachypodium highly specific to F. graminearum or M. oryzae infection. Table S3. Metabolic pathway enrichment analysis on Brachypodium infected by F. graminearum or M. oryzae. Table S4. Differentially expressed RLK genes of Brachypodium during the infection by F. graminearum or M. oryzae. Table S5. Differentially expressed secondary metabolism genes of Brachypodium during the infection by F. graminearum or M. oryzae [file 12870_2021_3019_MOESM2_ESM.xlsx]

## Sheet: Table S1
Table S1. Sequencing metrics of the RNA-seq libraries.
Pathosystem	Conditions	Library	Total pairs of reads	Aligned pairs to plant	Mapping to fungi
B. distachyon - F. graminearum	CK	R1	14401907	11883219	646
		R2	11868795	9691188	207
		R3	11675728	9354659	2086
	24h	R1	11462722	9555187	32377
		R2	13815692	11445766	47840
		R3	10647332	9855799	22326
	48h	R1	11492015	9423141	140381
		R2	13091406	10688894	93457
		R3	12988188	10340417	64432
	72h	R1	12138816	9739071	287023
		R2	12089847	9352159	474262
		R3	13614515	10462443	442471
B. distachyon - M. oryzae	CK	R1	11305711	9450385	88
		R2	13797363	11176477	487
		R3	11897427	9864917	143
	24h	R1	13693003	11557323	18706
		R2	14355765	11954181	21406
		R3	12080102	9756467	16980
	48h	R1	14101590	11886366	75573
		R2	12574237	10448295	73536
		R3	11434093	9187951	60987
	96h	R1	14072822	11076330	993171
		R2	13221931	10107219	986670
		R3	11618499	8058900	1525038

## Sheet: Table S2
Table S2. Differentially expressed genes of Brachypodium highly specific to F. graminearum or M. oryzae infection.
ID	B. distachyon - F. graminearum (logFC)			B. distachyon - M. oryzae (logFC)			Type
	24h	48h	72h	24h	48h	96h
Bradi1g31610.1	6.52896	7.62575	8.14823				Specifically upregulated in F. graminearum infection
Bradi3g31841.1	5.65835	11.2277	13.7269				Specifically upregulated in F. graminearum infection
Bradi3g59770.1	5.10665	10.1824	11.4019				Specifically upregulated in F. graminearum infection
Bradi3g22830.1	4.79154	7.07524	7.23756				Specifically upregulated in F. graminearum infection
Bradi3g05385.1	4.77755	4.05835	3.35853				Specifically upregulated in F. graminearum infection
Bradi3g01290.1	4.31324	5.09669	6.31388				Specifically upregulated in F. graminearum infection
Bradi3g22802.1	3.92392	4.56925	4.91699				Specifically upregulated in F. graminearum infection
Bradi4g05190.1	3.74841	8.52132	9.62224				Specifically upregulated in F. graminearum infection
Bradi3g31737.1	3.61837	8.08115	10.0465				Specifically upregulated in F. graminearum infection
Bradi2g12580.1	3.60924	5.06652	4.55965				Specifically upregulated in F. graminearum infection
Bradi2g01817.1	3.47177	5.12004	5.84585				Specifically upregulated in F. graminearum infection
Bradi2g49067.1	3.45089	6.70517	6.99876				Specifically upregulated in F. graminearum infection
Bradi3g22840.2	3.44719	4.96545	5.46093				Specifically upregulated in F. graminearum infection
Bradi1g68927.1	3.42948	8.85944	9.96568				Specifically upregulated in F. graminearum infection
Bradi1g10230.1	3.4263	6.61681	6.68645				Specifically upregulated in F. graminearum infection
Bradi2g60590.1	3.38187	3.88208	4.52729				Specifically upregulated in F. graminearum infection
Bradi5g25170.1		9.48795	9.87064				Specifically upregulated in F. graminearum infection
Bradi2g25050.1		8.80444	9.85171				Specifically upregulated in F. graminearum infection
Bradi4g05200.1		8.73605	8.87316				Specifically upregulated in F. graminearum infection
Bradi5g24737.1		8.39963	8.14876				Specifically upregulated in F. graminearum infection
Bradi1g44380.1		8.35436	10.2729				Specifically upregulated in F. graminearum infection
Bradi3g11560.1		8.09039	7.8958				Specifically upregulated in F. graminearum infection
Bradi4g21510.1		7.94459	8.89925				Specifically upregulated in F. graminearum infection
Bradi1g13127.1		7.58566	8.52154				Specifically upregulated in F. graminearum infection
Bradi2g59600.1		7.56484	6.75878				Specifically upregulated in F. graminearum infection
Bradi4g31710.1		7.51153	9.04276				Specifically upregulated in F. graminearum infection
Bradi4g44350.1		7.49789	5.9423				Specifically upregulated in F. graminearum infection
Bradi3g55940.1		7.43337	8.31801				Specifically upregulated in F. graminearum infection
Bradi3g14730.1		7.37706	8.2526				Specifically upregulated in F. graminearum infection
Bradi4g15230.1		7.35167	9.45297				Specifically upregulated in F. graminearum infection
Bradi3g43650.1		7.34322	7.78629				Specifically upregulated in F. graminearum infection
Bradi3g09510.1		7.34106	6.7115				Specifically upregulated in F. graminearum infection
Bradi3g17316.1		7.30658	7.91751				Specifically upregulated in F. graminearum infection
Bradi2g42260.1		7.30601	9.7197				Specifically upregulated in F. graminearum infection
Bradi3g37560.1		7.29319	8.60217				Specifically upregulated in F. graminearum infection
Bradi2g03270.1		7.2805	8.103				Specifically upregulated in F. graminearum infection
Bradi3g31787.1		7.23786	10.0581				Specifically upregulated in F. graminearum infection
Bradi4g08460.1		7.22021	7.9703				Specifically upregulated in F. graminearum infection
Bradi1g05860.1		7.19615	9.62157				Specifically upregulated in F. graminearum infection
Bradi1g62180.1		7.18552	9.09123				Specifically upregulated in F. graminearum infection
Bradi3g37980.1		7.17815	7.90221				Specifically upregulated in F. graminearum infection
Bradi2g38315.1		7.12324	9.68087				Specifically upregulated in F. graminearum infection
Bradi1g24370.1		7.06461	8.00085				Specifically upregulated in F. graminearum infection
Bradi5g07110.1		7.02996	6.96857				Specifically upregulated in F. graminearum infection
Bradi3g15870.1		6.97651	7.03679				Specifically upregulated in F. graminearum infection
Bradi1g15250.1		6.9718	8.76238				Specifically upregulated in F. graminearum infection
Bradi5g00680.1		6.86354	7.75639				Specifically upregulated in F. graminearum infection
Bradi3g31580.1		6.80436	7.06552				Specifically upregulated in F. graminearum infection
Bradi1g36200.1		6.76149	8.43336				Specifically upregulated in F. graminearum infection
Bradi1g21921.1		6.7306	7.56997				Specifically upregulated in F. graminearum infection
Bradi1g39190.1		6.7169	8.11024				Specifically upregulated in F. graminearum infection
Bradi2g17640.1		6.7056	7.90488				Specifically upregulated in F. graminearum infection
Bradi5g07196.1		6.6245	9.77063				Specifically upregulated in F. graminearum infection
Bradi3g06320.1		6.59929	6.51335				Specifically upregulated in F. graminearum infection
Bradi3g17310.1		6.59174	6.09262				Specifically upregulated in F. graminearum infection
Bradi2g26250.1		6.51428	7.69878				Specifically upregulated in F. graminearum infection
Bradi5g03190.1		6.49112	7.68328				Specifically upregulated in F. graminearum infection
Bradi1g70870.1		6.40312	7.16815				Specifically upregulated in F. graminearum infection
Bradi1g46020.1		6.39237	6.54901				Specifically upregulated in F. graminearum infection
Bradi1g35690.1		6.35529	7.26286				Specifically upregulated in F. graminearum infection
Bradi4g38940.1		6.35055	9.41691				Specifically upregulated in F. graminearum infection
Bradi1g11930.1		6.34921	7.90813				Specifically upregulated in F. graminearum infection
Bradi3g06790.1		6.26589	7.63067				Specifically upregulated in F. graminearum infection
Bradi3g06520.1		6.14603	7.23357				Specifically upregulated in F. graminearum infection
Bradi5g01770.1		6.11485	7.28583				Specifically upregulated in F. graminearum infection
Bradi4g02317.1		6.10492	6.50238				Specifically upregulated in F. graminearum infection
Bradi2g11430.1		6.08778	8.01781				Specifically upregulated in F. graminearum infection
Bradi2g02450.1		6.05515	7.13274				Specifically upregulated in F. graminearum infection
Bradi1g36970.1		5.99204	6.86669				Specifically upregulated in F. graminearum infection
Bradi5g19880.1		5.94723	8.23055				Specifically upregulated in F. graminearum infection
Bradi2g43140.1		5.92272	7.20958				Specifically upregulated in F. graminearum infection
Bradi1g69970.1		5.84366	8.08152				Specifically upregulated in F. graminearum infection
Bradi2g03860.1		5.81627	5.14929				Specifically upregulated in F. graminearum infection
Bradi3g44910.1		5.80882	6.30053				Specifically upregulated in F. graminearum infection
Bradi5g03780.1		5.80776	6.01099				Specifically upregulated in F. graminearum infection
Bradi5g15410.1		5.74996	8.2428				Specifically upregulated in F. graminearum infection
Bradi1g00460.1		5.71929	6.66706				Specifically upregulated in F. graminearum infection
Bradi4g00397.1		5.69383	5.93367				Specifically upregulated in F. graminearum infection
Bradi1g74510.1		5.66027	8.13815				Specifically upregulated in F. graminearum infection
Bradi2g50927.1		5.64883	6.40555				Specifically upregulated in F. graminearum infection
Bradi3g08450.1		5.63941	6.94526				Specifically upregulated in F. graminearum infection
Bradi3g44780.1		5.63939	8.08937				Specifically upregulated in F. graminearum infection
Bradi4g14590.1		5.63215	6.69069				Specifically upregulated in F. graminearum infection
Bradi4g24100.1		5.60049	6.86935				Specifically upregulated in F. graminearum infection
Bradi2g35950.1		5.57489	7.64923				Specifically upregulated in F. graminearum infection
Bradi3g45500.1		5.57295	7.71656				Specifically upregulated in F. graminearum infection
Bradi1g09500.1		5.51886	6.63505				Specifically upregulated in F. graminearum infection
Bradi4g22680.1		5.48785	6.41722				Specifically upregulated in F. graminearum infection
Bradi1g25552.1		5.45933	4.991				Specifically upregulated in F. graminearum infection
Bradi4g42997.1		5.45319	6.43566				Specifically upregulated in F. graminearum infection
Bradi4g00420.1		5.45175	6.51422				Specifically upregulated in F. graminearum infection
Bradi1g66270.1		5.41278	5.81841				Specifically upregulated in F. graminearum infection
Bradi5g24440.1		5.41036	6.2117				Specifically upregulated in F. graminearum infection
Bradi1g23690.1		5.38979	6.11426				Specifically upregulated in F. graminearum infection
Bradi3g37940.1		5.37381	5.78603				Specifically upregulated in F. graminearum infection
Bradi2g44150.1		5.3497	6.59298				Specifically upregulated in F. graminearum infection
Bradi4g37130.1		5.3272	5.89768				Specifically upregulated in F. graminearum infection
Bradi3g52427.1		5.32101					Specifically upregulated in F. graminearum infection
Bradi1g05817.1		5.24067	6.02293				Specifically upregulated in F. graminearum infection
Bradi2g02440.1		5.23507	5.91396				Specifically upregulated in F. graminearum infection
Bradi3g31860.1		5.23367	7.38241				Specifically upregulated in F. graminearum infection
Bradi2g31280.1		5.23146	4.6985				Specifically upregulated in F. graminearum infection
Bradi3g42370.1		5.22809	6.78985				Specifically upregulated in F. graminearum infection
Bradi1g74760.1		5.22136	5.95519				Specifically upregulated in F. graminearum infection
Bradi2g02140.1		5.20523	6.30487				Specifically upregulated in F. graminearum infection
Bradi4g28220.1		5.18811	6.45827				Specifically upregulated in F. graminearum infection
Bradi4g38930.1		5.17368	6.58557				Specifically upregulated in F. graminearum infection
Bradi5g13280.1		5.16238	6.49467				Specifically upregulated in F. graminearum infection
Bradi5g17490.1		5.16177	5.26712				Specifically upregulated in F. graminearum infection
Bradi1g36630.1		5.1574	6.65467				Specifically upregulated in F. graminearum infection
Bradi4g03290.1		5.13681	6.08391				Specifically upregulated in F. graminearum infection
Bradi2g38060.1		5.12886	6.17389				Specifically upregulated in F. graminearum infection
Bradi2g38047.1		5.12737	6.16215				Specifically upregulated in F. graminearum infection
Bradi1g30377.1		5.12334	6.15501				Specifically upregulated in F. graminearum infection
Bradi3g46070.1		5.096	5.61289				Specifically upregulated in F. graminearum infection
Bradi5g15427.1		5.06204	8.06339				Specifically upregulated in F. graminearum infection
Bradi5g02770.1		5.06118	7.44985				Specifically upregulated in F. graminearum infection
Bradi2g47510.1		5.04627	6.23425				Specifically upregulated in F. graminearum infection
Bradi1g29880.1		5.02054	7.07467				Specifically upregulated in F. graminearum infection
Bradi1g46070.1		5.01102	6.38215				Specifically upregulated in F. graminearum infection
Bradi2g52295.1		5.00375	6.33258				Specifically upregulated in F. graminearum infection
Bradi2g46345.1		4.98108	5.77173				Specifically upregulated in F. graminearum infection
Bradi1g32210.1		4.98104	5.0514				Specifically upregulated in F. graminearum infection
Bradi3g17070.1		4.9478	5.97634				Specifically upregulated in F. graminearum infection
Bradi2g55970.1		4.92654	4.45209				Specifically upregulated in F. graminearum infection
Bradi1g50300.1		4.91953	5.29915				Specifically upregulated in F. graminearum infection
Bradi2g53260.1		4.91484	5.50398				Specifically upregulated in F. graminearum infection
Bradi2g40840.1		4.90855	5.85037				Specifically upregulated in F. graminearum infection
Bradi3g26890.1		4.89562	6.69067				Specifically upregulated in F. graminearum infection
Bradi1g74780.1		4.88627	7.71275				Specifically upregulated in F. graminearum infection
Bradi4g28080.1		4.88205	6.48691				Specifically upregulated in F. graminearum infection
Bradi1g50200.1		4.88098	5.34886				Specifically upregulated in F. graminearum infection
Bradi3g49160.1		4.85907	5.85643				Specifically upregulated in F. graminearum infection
Bradi4g32140.1		4.84942	7.37751				Specifically upregulated in F. graminearum infection
Bradi3g31707.1		4.84183	6.27796				Specifically upregulated in F. graminearum infection
Bradi3g43160.1		4.8367	4.09141				Specifically upregulated in F. graminearum infection
Bradi1g50307.1		4.82375	5.18022				Specifically upregulated in F. graminearum infection
Bradi2g56150.1		4.82337	6.08788				Specifically upregulated in F. graminearum infection
Bradi1g13040.1		4.80954	5.75591				Specifically upregulated in F. graminearum infection
Bradi3g06300.1		4.80724	4.73525				Specifically upregulated in F. graminearum infection
Bradi2g37860.1		4.80444	6.45544				Specifically upregulated in F. graminearum infection
Bradi2g39940.1		4.79902	5.84951				Specifically upregulated in F. graminearum infection
Bradi1g25187.1		4.7978	5.77904				Specifically upregulated in F. graminearum infection
Bradi4g43010.1		4.78849	5.66831				Specifically upregulated in F. graminearum infection
Bradi5g07160.1		4.76808	5.1392				Specifically upregulated in F. graminearum infection
Bradi2g36687.1		4.76605	6.24347				Specifically upregulated in F. graminearum infection
Bradi4g01950.1		4.72192	5.43282				Specifically upregulated in F. graminearum infection
Bradi4g37780.1		4.72177	6.08474				Specifically upregulated in F. graminearum infection
Bradi3g22820.1		4.71742	5.08123				Specifically upregulated in F. graminearum infection
Bradi4g15240.1		4.70859	7.57754				Specifically upregulated in F. graminearum infection
Bradi5g19400.1		4.7042	7.09646				Specifically upregulated in F. graminearum infection
Bradi1g50205.1		4.69658	4.77499				Specifically upregulated in F. graminearum infection
Bradi5g03370.1		4.67659	4.94479				Specifically upregulated in F. graminearum infection
Bradi2g38070.1		4.67039	6.13451				Specifically upregulated in F. graminearum infection
Bradi5g03890.1		4.66361	6.62437				Specifically upregulated in F. graminearum infection
Bradi1g25697.1		4.6426	5.21683				Specifically upregulated in F. graminearum infection
Bradi5g00460.1		4.63484	5.20742				Specifically upregulated in F. graminearum infection
Bradi5g18040.1		4.63097	6.7604				Specifically upregulated in F. graminearum infection
Bradi3g18160.1		4.60354	4.7305				Specifically upregulated in F. graminearum infection
Bradi2g03250.1		4.57333	5.51351				Specifically upregulated in F. graminearum infection
Bradi1g05910.1		4.56937	5.50111				Specifically upregulated in F. graminearum infection
Bradi2g02470.1		4.56722	5.04977				Specifically upregulated in F. graminearum infection
Bradi1g06260.1		4.56505	4.45655				Specifically upregulated in F. graminearum infection
Bradi1g07930.1		4.5485	5.42697				Specifically upregulated in F. graminearum infection
Bradi2g20910.1		4.53027	6.03506				Specifically upregulated in F. graminearum infection
Bradi2g45410.1		4.51711	8.02988				Specifically upregulated in F. graminearum infection
Bradi1g04360.1		4.51537	5.49194				Specifically upregulated in F. graminearum infection
Bradi1g53990.1		4.50129	5.59482				Specifically upregulated in F. graminearum infection
Bradi4g28520.1		4.49982	7.44488				Specifically upregulated in F. graminearum infection
Bradi1g54000.1		4.49436	5.56603				Specifically upregulated in F. graminearum infection
Bradi4g03950.1		4.47913	5.63462				Specifically upregulated in F. graminearum infection
Bradi1g08750.1		4.4741	6.2265				Specifically upregulated in F. graminearum infection
Bradi3g08460.1		4.44685	5.57544				Specifically upregulated in F. graminearum infection
Bradi2g24180.1		4.44187	4.76611				Specifically upregulated in F. graminearum infection
Bradi2g38530.1		4.41358	5.2131				Specifically upregulated in F. graminearum infection
Bradi3g31727.1		4.4114	6.08451				Specifically upregulated in F. graminearum infection
Bradi2g48520.1		4.40674	4.95576				Specifically upregulated in F. graminearum infection
Bradi3g08470.1		4.4	5.69854				Specifically upregulated in F. graminearum infection
Bradi3g31820.1		4.39339	6.04942				Specifically upregulated in F. graminearum infection
Bradi2g10000.1		4.39205	5.01573				Specifically upregulated in F. graminearum infection
Bradi2g11940.1		4.38652	5.3271				Specifically upregulated in F. graminearum infection
Bradi4g20710.1		4.37184	5.17368				Specifically upregulated in F. graminearum infection
Bradi2g20860.1		4.36651	6.63176				Specifically upregulated in F. graminearum infection
Bradi4g20220.1		4.35406	5.74686				Specifically upregulated in F. graminearum infection
Bradi1g62080.1		4.35101	5.5931				Specifically upregulated in F. graminearum infection
Bradi5g08707.1		4.33769	4.80878				Specifically upregulated in F. graminearum infection
Bradi2g49830.1		4.326	6.36273				Specifically upregulated in F. graminearum infection
Bradi2g13070.1		4.31968	7.48874				Specifically upregulated in F. graminearum infection
Bradi3g12560.1		4.3041	4.71374				Specifically upregulated in F. graminearum infection
Bradi2g33280.1		4.27785	6.13777				Specifically upregulated in F. graminearum infection
Bradi2g56700.1		4.26234	5.70586				Specifically upregulated in F. graminearum infection
Bradi1g69960.1		4.24384	7.11835				Specifically upregulated in F. graminearum infection
Bradi5g19630.1		4.23543	6.71664				Specifically upregulated in F. graminearum infection
Bradi5g21280.1		4.22799	6.47934				Specifically upregulated in F. graminearum infection
Bradi2g18850.1		4.22781	4.01115				Specifically upregulated in F. graminearum infection
Bradi3g31100.1		4.22586	5.50185				Specifically upregulated in F. graminearum infection
Bradi4g01687.1		4.22207	4.37998				Specifically upregulated in F. graminearum infection
Bradi2g39280.1		4.20534	6.15909				Specifically upregulated in F. graminearum infection
Bradi2g00280.1		4.19881	4.95442				Specifically upregulated in F. graminearum infection
Bradi3g10600.1		4.19801	4.37498				Specifically upregulated in F. graminearum infection
Bradi5g06207.1		4.18889	5.44533				Specifically upregulated in F. graminearum infection
Bradi3g04940.1		4.18713	4.60839				Specifically upregulated in F. graminearum infection
Bradi2g26817.1		4.17155	4.95659				Specifically upregulated in F. graminearum infection
Bradi3g30290.1		4.13288	4.75583				Specifically upregulated in F. graminearum infection
Bradi3g51777.1		4.13278	4.71164				Specifically upregulated in F. graminearum infection
Bradi2g51360.1		4.12396	5.8982				Specifically upregulated in F. graminearum infection
Bradi2g55540.1		4.12253	5.26565				Specifically upregulated in F. graminearum infection
Bradi5g24760.1		4.11472	4.35675				Specifically upregulated in F. graminearum infection
Bradi4g40770.1		4.09531	4.66115				Specifically upregulated in F. graminearum infection
Bradi4g29130.1		4.08897	5.1652				Specifically upregulated in F. graminearum infection
Bradi1g11250.1		4.0688	4.72611				Specifically upregulated in F. graminearum infection
Bradi3g29350.1		4.05673	5.84267				Specifically upregulated in F. graminearum infection
Bradi2g02410.1		4.04736	8.5849				Specifically upregulated in F. graminearum infection
Bradi5g18830.1		4.04326	4.68111				Specifically upregulated in F. graminearum infection
Bradi1g12970.1		4.02866	4.68427				Specifically upregulated in F. graminearum infection
Bradi2g52227.1		4.01796	4.80953				Specifically upregulated in F. graminearum infection
Bradi1g02200.1		4.014	4.28223				Specifically upregulated in F. graminearum infection
Bradi4g01540.1		4.00595	6.23424				Specifically upregulated in F. graminearum infection
Bradi2g02550.1		3.99123	5.37099				Specifically upregulated in F. graminearum infection
Bradi3g53680.1		3.97956	4.63843				Specifically upregulated in F. graminearum infection
Bradi2g47790.1		3.97663	4.79127				Specifically upregulated in F. graminearum infection
Bradi1g20260.1		3.96352	6.37729				Specifically upregulated in F. graminearum infection
Bradi3g31850.1		3.94858	6.99005				Specifically upregulated in F. graminearum infection
Bradi5g03000.1		3.94726	4.63805				Specifically upregulated in F. graminearum infection
Bradi0026s00200.2		3.94716	5.97357				Specifically upregulated in F. graminearum infection
Bradi4g17200.1		3.94434	5.78201				Specifically upregulated in F. graminearum infection
Bradi1g58930.1		3.93767	4.05836				Specifically upregulated in F. graminearum infection
Bradi2g18920.1		3.93596	5.17355				Specifically upregulated in F. graminearum infection
Bradi1g61030.1		3.93247	6.70598				Specifically upregulated in F. graminearum infection
Bradi2g01217.1		3.9281	4.55969				Specifically upregulated in F. graminearum infection
Bradi3g35620.1		3.92569	4.5627				Specifically upregulated in F. graminearum infection
Bradi2g54350.1		3.92491	4.22772				Specifically upregulated in F. graminearum infection
Bradi3g21200.1		3.91962	4.20357				Specifically upregulated in F. graminearum infection
Bradi4g09370.1		3.91657	5.74311				Specifically upregulated in F. graminearum infection
Bradi3g41067.1		3.89847	5.07021				Specifically upregulated in F. graminearum infection
Bradi3g22850.1		3.89597	4.45104				Specifically upregulated in F. graminearum infection
Bradi3g50730.1		3.88592	7.09935				Specifically upregulated in F. graminearum infection
Bradi3g10060.1		3.8491	3.76333				Specifically upregulated in F. graminearum infection
Bradi1g42737.1		3.84675	5.892				Specifically upregulated in F. graminearum infection
Bradi2g22460.1		3.83593	6.55614				Specifically upregulated in F. graminearum infection
Bradi4g19525.1		3.82239	5.06471				Specifically upregulated in F. graminearum infection
Bradi2g37010.1		3.8195	5.85363				Specifically upregulated in F. graminearum infection
Bradi2g47420.1		3.81906	6.17272				Specifically upregulated in F. graminearum infection
Bradi1g51030.1		3.818	4.05656				Specifically upregulated in F. graminearum infection
Bradi1g07660.1		3.81757	4.52813				Specifically upregulated in F. graminearum infection
Bradi5g24770.1		3.79049	4.09225				Specifically upregulated in F. graminearum infection
Bradi1g13410.1		3.78593	4.30487				Specifically upregulated in F. graminearum infection
Bradi3g46090.1		3.77255	5.04884				Specifically upregulated in F. graminearum infection
Bradi2g49057.1		3.76618	5.36686				Specifically upregulated in F. graminearum infection
Bradi4g00967.1		3.76282	4.39547				Specifically upregulated in F. graminearum infection
Bradi1g21430.1		3.76039	4.15963				Specifically upregulated in F. graminearum infection
Bradi3g33940.1		3.75862	4.90914				Specifically upregulated in F. graminearum infection
Bradi1g14900.1		3.75806	4.68721				Specifically upregulated in F. graminearum infection
Bradi2g22860.1		3.75803	4.35434				Specifically upregulated in F. graminearum infection
Bradi2g55780.1		3.74883	3.76148				Specifically upregulated in F. graminearum infection
Bradi2g47580.1		3.7453	6.1097				Specifically upregulated in F. graminearum infection
Bradi4g26795.1		3.73202	4.83852				Specifically upregulated in F. graminearum infection
Bradi5g01110.1		3.73114	5.76694				Specifically upregulated in F. graminearum infection
Bradi3g30320.1		3.70336	5.4652				Specifically upregulated in F. graminearum infection
Bradi1g71220.1		3.6951	6.55492				Specifically upregulated in F. graminearum infection
Bradi1g44690.1		3.68598	4.79816				Specifically upregulated in F. graminearum infection
Bradi2g39910.1		3.68401	5.00819				Specifically upregulated in F. graminearum infection
Bradi2g36880.2		3.66936	4.05851				Specifically upregulated in F. graminearum infection
Bradi2g11890.1		3.66549	3.40131				Specifically upregulated in F. graminearum infection
Bradi5g18070.1		3.65572	5.00729				Specifically upregulated in F. graminearum infection
Bradi1g53770.1		3.65154	4.83416				Specifically upregulated in F. graminearum infection
Bradi1g76800.1		3.65067	3.67421				Specifically upregulated in F. graminearum infection
Bradi1g74970.1		3.64523	4.3382				Specifically upregulated in F. graminearum infection
Bradi3g38045.1		3.64346	4.88679				Specifically upregulated in F. graminearum infection
Bradi2g23870.1		3.62156	3.79396				Specifically upregulated in F. graminearum infection
Bradi1g11567.1		3.62033	3.88446				Specifically upregulated in F. graminearum infection
Bradi4g02300.1		3.61499	4.16975				Specifically upregulated in F. graminearum infection
Bradi1g63816.1		3.61442	5.85209				Specifically upregulated in F. graminearum infection
Bradi4g35650.1		3.6042	5.40411				Specifically upregulated in F. graminearum infection
Bradi2g44550.1		3.59808	4.16914				Specifically upregulated in F. graminearum infection
Bradi5g07150.1		3.59288	3.96209				Specifically upregulated in F. graminearum infection
Bradi3g43510.1		3.59163	4.26977				Specifically upregulated in F. graminearum infection
Bradi3g12680.1		3.58775	5.77763				Specifically upregulated in F. graminearum infection
Bradi4g05940.1		3.57953	4.10663				Specifically upregulated in F. graminearum infection
Bradi2g55060.1		3.57533	3.50842				Specifically upregulated in F. graminearum infection
Bradi5g09030.1		3.56549	3.93991				Specifically upregulated in F. graminearum infection
Bradi1g50290.1		3.56521	4.62226				Specifically upregulated in F. graminearum infection
Bradi3g42760.1		3.55001	4.34317				Specifically upregulated in F. graminearum infection
Bradi4g02250.1		3.53967	4.02062				Specifically upregulated in F. graminearum infection
Bradi4g04690.1		3.50963	3.70478				Specifically upregulated in F. graminearum infection
Bradi2g01200.1		3.50524	4.05354				Specifically upregulated in F. graminearum infection
Bradi3g35430.1		3.50499	3.99923				Specifically upregulated in F. graminearum infection
Bradi4g35940.1		3.50232	4.78705				Specifically upregulated in F. graminearum infection
Bradi1g20040.1		3.49934	4.29712				Specifically upregulated in F. graminearum infection
Bradi5g22007.1		3.49762	4.07073				Specifically upregulated in F. graminearum infection
Bradi2g02580.1		3.49643	3.61225				Specifically upregulated in F. graminearum infection
Bradi2g11970.1		3.48838	3.84787				Specifically upregulated in F. graminearum infection
Bradi3g38630.1		3.4857	3.89237				Specifically upregulated in F. graminearum infection
Bradi2g54340.1		3.4778	3.4208				Specifically upregulated in F. graminearum infection
Bradi5g26150.1		3.47714	4.14245				Specifically upregulated in F. graminearum infection
Bradi1g56790.1		3.47207	6.07664				Specifically upregulated in F. graminearum infection
Bradi1g65810.1		3.47199	3.76882				Specifically upregulated in F. graminearum infection
Bradi3g09810.1		3.45573	4.21301				Specifically upregulated in F. graminearum infection
Bradi3g40950.1		3.45244	4.49836				Specifically upregulated in F. graminearum infection
Bradi2g05350.1		3.45182	4.25976				Specifically upregulated in F. graminearum infection
Bradi1g17640.1		3.44119	4.99057				Specifically upregulated in F. graminearum infection
Bradi1g56690.1		3.43458	3.73266				Specifically upregulated in F. graminearum infection
Bradi5g03390.1		3.42347	3.96143				Specifically upregulated in F. graminearum infection
Bradi5g22950.1		3.41969	3.45056				Specifically upregulated in F. graminearum infection
Bradi2g23940.1		3.41627	3.94923				Specifically upregulated in F. graminearum infection
Bradi4g24840.1		3.4102	5.45442				Specifically upregulated in F. graminearum infection
Bradi4g40160.1		3.40754					Specifically upregulated in F. graminearum infection
Bradi2g35580.1		3.39309	5.11669				Specifically upregulated in F. graminearum infection
Bradi4g33710.1		3.38962	3.67996				Specifically upregulated in F. graminearum infection
Bradi3g31834.1		3.38412	6.33184				Specifically upregulated in F. graminearum infection
Bradi2g16750.1		3.37723	3.65325				Specifically upregulated in F. graminearum infection
Bradi4g05760.1		3.37485	3.71637				Specifically upregulated in F. graminearum infection
Bradi2g12080.1		3.36365	3.55374				Specifically upregulated in F. graminearum infection
Bradi2g45797.1		3.36069	3.84079				Specifically upregulated in F. graminearum infection
Bradi1g27290.1		3.35458	5.00542				Specifically upregulated in F. graminearum infection
Bradi3g09650.1		3.35435	5.72319				Specifically upregulated in F. graminearum infection
Bradi4g17217.1		3.34647	3.5709				Specifically upregulated in F. graminearum infection
Bradi5g24880.1		3.34593	4.41758				Specifically upregulated in F. graminearum infection
Bradi4g36070.1		3.3435	3.84319				Specifically upregulated in F. graminearum infection
Bradi1g55910.1		3.34338	6.19559				Specifically upregulated in F. graminearum infection
Bradi2g08620.1		3.33905	4.55627				Specifically upregulated in F. graminearum infection
Bradi2g22380.1		3.33229	4.01379				Specifically upregulated in F. graminearum infection
Bradi2g02400.1			7.89431				Specifically upregulated in F. graminearum infection
Bradi1g66460.1			7.8303				Specifically upregulated in F. graminearum infection
Bradi1g46870.1			7.42452				Specifically upregulated in F. graminearum infection
Bradi3g27440.1			7.41087				Specifically upregulated in F. graminearum infection
Bradi4g13857.1			6.14216				Specifically upregulated in F. graminearum infection
Bradi3g48190.1			6.11271				Specifically upregulated in F. graminearum infection
Bradi1g22940.1			5.8968				Specifically upregulated in F. graminearum infection
Bradi2g22224.1			5.86978				Specifically upregulated in F. graminearum infection
Bradi2g01020.1			5.81846				Specifically upregulated in F. graminearum infection
Bradi2g48790.1			5.6891				Specifically upregulated in F. graminearum infection
Bradi1g10310.1			5.68671				Specifically upregulated in F. graminearum infection
Bradi3g09480.1			5.66862				Specifically upregulated in F. graminearum infection
Bradi5g20050.1			5.6615				Specifically upregulated in F. graminearum infection
Bradi2g10450.1			5.57528				Specifically upregulated in F. graminearum infection
Bradi4g40700.1			5.55184				Specifically upregulated in F. graminearum infection
Bradi1g64590.1			5.54764				Specifically upregulated in F. graminearum infection
Bradi3g31880.1			5.45616				Specifically upregulated in F. graminearum infection
Bradi1g05397.1			5.37358				Specifically upregulated in F. graminearum infection
Bradi4g25160.1			5.27986				Specifically upregulated in F. graminearum infection
Bradi4g06067.1			5.26667				Specifically upregulated in F. graminearum infection
Bradi2g48330.1			5.18744				Specifically upregulated in F. graminearum infection
Bradi5g08290.1			5.02125				Specifically upregulated in F. graminearum infection
Bradi4g31003.1			4.97228				Specifically upregulated in F. graminearum infection
Bradi2g00417.1			4.96723				Specifically upregulated in F. graminearum infection
Bradi5g08297.1			4.95133				Specifically upregulated in F. graminearum infection
Bradi3g44700.1			4.92177				Specifically upregulated in F. graminearum infection
Bradi1g71430.1			4.87205				Specifically upregulated in F. graminearum infection
Bradi1g76950.1			4.83909				Specifically upregulated in F. graminearum infection
Bradi3g56800.1			4.8094				Specifically upregulated in F. graminearum infection
Bradi2g04747.1			4.80369				Specifically upregulated in F. graminearum infection
Bradi4g39657.1			4.7567				Specifically upregulated in F. graminearum infection
Bradi1g64290.1			4.72205				Specifically upregulated in F. graminearum infection
Bradi3g47300.1			4.7018				Specifically upregulated in F. graminearum infection
Bradi1g06450.1			4.68614				Specifically upregulated in F. graminearum infection
Bradi1g51850.1			4.66836				Specifically upregulated in F. graminearum infection
Bradi1g69140.1			4.6579				Specifically upregulated in F. graminearum infection
Bradi1g11750.1			4.64346				Specifically upregulated in F. graminearum infection
Bradi4g14070.1			4.63328				Specifically upregulated in F. graminearum infection
Bradi5g12930.1			4.60761				Specifically upregulated in F. graminearum infection
Bradi1g67730.1			4.57891				Specifically upregulated in F. graminearum infection
Bradi4g36360.1			4.57543				Specifically upregulated in F. graminearum infection
Bradi1g38210.1			4.55734				Specifically upregulated in F. graminearum infection
Bradi1g71350.1			4.5487				Specifically upregulated in F. graminearum infection
Bradi1g02670.1			4.53911				Specifically upregulated in F. graminearum infection
Bradi0026s00210.2			4.53897				Specifically upregulated in F. graminearum infection
Bradi2g01410.1			4.53897				Specifically upregulated in F. graminearum infection
Bradi2g42910.1			4.50217				Specifically upregulated in F. graminearum infection
Bradi2g49540.1			4.47274				Specifically upregulated in F. graminearum infection
Bradi4g29802.1			4.44967				Specifically upregulated in F. graminearum infection
Bradi3g10680.1			4.44915				Specifically upregulated in F. graminearum infection
Bradi3g47190.1			4.44824				Specifically upregulated in F. graminearum infection
Bradi1g37930.1			4.43066				Specifically upregulated in F. graminearum infection
Bradi2g09920.1			4.42433				Specifically upregulated in F. graminearum infection
Bradi2g03450.1			4.39368				Specifically upregulated in F. graminearum infection
Bradi1g27830.1			4.37683				Specifically upregulated in F. graminearum infection
Bradi1g51747.1			4.3706				Specifically upregulated in F. graminearum infection
Bradi1g10750.1			4.36408				Specifically upregulated in F. graminearum infection
Bradi1g31060.1			4.34159				Specifically upregulated in F. graminearum infection
Bradi4g42730.1			4.31719				Specifically upregulated in F. graminearum infection
Bradi1g23180.1			4.31453				Specifically upregulated in F. graminearum infection
Bradi4g43050.1			4.30479				Specifically upregulated in F. graminearum infection
Bradi4g29770.1			4.27448				Specifically upregulated in F. graminearum infection
Bradi4g21630.1			4.24114				Specifically upregulated in F. graminearum infection
Bradi5g14320.1			4.23724				Specifically upregulated in F. graminearum infection
Bradi2g60536.1			4.22883				Specifically upregulated in F. graminearum infection
Bradi1g77497.1			4.22824				Specifically upregulated in F. graminearum infection
Bradi3g30350.1			4.20043				Specifically upregulated in F. graminearum infection
Bradi1g00600.1			4.19377				Specifically upregulated in F. graminearum infection
Bradi2g15640.1			4.19064				Specifically upregulated in F. graminearum infection
Bradi1g17440.1			4.18962				Specifically upregulated in F. graminearum infection
Bradi2g09930.1			4.16019				Specifically upregulated in F. graminearum infection
Bradi1g01890.1			4.14354				Specifically upregulated in F. graminearum infection
Bradi0019s00200.2			4.14076				Specifically upregulated in F. graminearum infection
Bradi4g29790.1			4.13943				Specifically upregulated in F. graminearum infection
Bradi2g33380.1			4.12125				Specifically upregulated in F. graminearum infection
Bradi1g45960.1			4.08645				Specifically upregulated in F. graminearum infection
Bradi4g35350.1			4.07834				Specifically upregulated in F. graminearum infection
Bradi2g14780.1			4.06524				Specifically upregulated in F. graminearum infection
Bradi2g35907.1			4.0615				Specifically upregulated in F. graminearum infection
Bradi5g03170.1			4.05638				Specifically upregulated in F. graminearum infection
Bradi2g51870.1			4.03464				Specifically upregulated in F. graminearum infection
Bradi4g38800.1			4.02561				Specifically upregulated in F. graminearum infection
Bradi5g10450.1			4.02386				Specifically upregulated in F. graminearum infection
Bradi1g74710.1			4.02364				Specifically upregulated in F. graminearum infection
Bradi4g24050.1			4.02063				Specifically upregulated in F. graminearum infection
Bradi1g38317.1			3.97456				Specifically upregulated in F. graminearum infection
Bradi1g04510.1			3.93799				Specifically upregulated in F. graminearum infection
Bradi2g33307.1			3.93393				Specifically upregulated in F. graminearum infection
Bradi3g04490.1			3.93358				Specifically upregulated in F. graminearum infection
Bradi1g65520.1			3.92704				Specifically upregulated in F. graminearum infection
Bradi2g04497.1			3.92152				Specifically upregulated in F. graminearum infection
Bradi1g44400.1			3.91199				Specifically upregulated in F. graminearum infection
Bradi4g14580.1			3.9009				Specifically upregulated in F. graminearum infection
Bradi4g33400.1			3.89873				Specifically upregulated in F. graminearum infection
Bradi1g29887.1			3.88012				Specifically upregulated in F. graminearum infection
Bradi2g55310.1			3.87901				Specifically upregulated in F. graminearum infection
Bradi1g63650.1			3.86844				Specifically upregulated in F. graminearum infection
Bradi1g09160.1			3.85908				Specifically upregulated in F. graminearum infection
Bradi2g49080.1			3.85837				Specifically upregulated in F. graminearum infection
Bradi1g64140.1			3.85587				Specifically upregulated in F. graminearum infection
Bradi1g61560.1			3.85436				Specifically upregulated in F. graminearum infection
Bradi2g47700.1			3.85132				Specifically upregulated in F. graminearum infection
Bradi2g04760.1			3.84708				Specifically upregulated in F. graminearum infection
Bradi5g17470.1			3.84147				Specifically upregulated in F. graminearum infection
Bradi4g35356.1			3.83992				Specifically upregulated in F. graminearum infection
Bradi1g45304.1			3.83568				Specifically upregulated in F. graminearum infection
Bradi1g55940.1			3.81577				Specifically upregulated in F. graminearum infection
Bradi1g23150.1			3.81461				Specifically upregulated in F. graminearum infection
Bradi4g29080.1			3.81048				Specifically upregulated in F. graminearum infection
Bradi4g13650.1			3.80926				Specifically upregulated in F. graminearum infection
Bradi2g55550.1			3.80914				Specifically upregulated in F. graminearum infection
Bradi4g31450.1			3.8024				Specifically upregulated in F. graminearum infection
Bradi1g49840.1			3.78611				Specifically upregulated in F. graminearum infection
Bradi3g57790.1			3.78491				Specifically upregulated in F. graminearum infection
Bradi1g74900.1			3.77876				Specifically upregulated in F. graminearum infection
Bradi1g60120.1			3.76951				Specifically upregulated in F. graminearum infection
Bradi2g17420.1			3.74477				Specifically upregulated in F. graminearum infection
Bradi3g52650.1			3.73757				Specifically upregulated in F. graminearum infection
Bradi1g04150.1			3.72946				Specifically upregulated in F. graminearum infection
Bradi3g06070.1			3.72879				Specifically upregulated in F. graminearum infection
Bradi4g31570.1			3.72677				Specifically upregulated in F. graminearum infection
Bradi2g37150.1			3.72483				Specifically upregulated in F. graminearum infection
Bradi3g44210.1			3.72378				Specifically upregulated in F. graminearum infection
Bradi4g23550.1			3.71541				Specifically upregulated in F. graminearum infection
Bradi3g06487.1			3.70759				Specifically upregulated in F. graminearum infection
Bradi2g39920.1			3.7068				Specifically upregulated in F. graminearum infection
Bradi3g50810.1			3.7055				Specifically upregulated in F. graminearum infection
Bradi1g13400.1			3.6971				Specifically upregulated in F. graminearum infection
Bradi1g00900.1			3.69303				Specifically upregulated in F. graminearum infection
Bradi3g57230.1			3.69115				Specifically upregulated in F. graminearum infection
Bradi4g23070.1			3.68786				Specifically upregulated in F. graminearum infection
Bradi1g44270.1			3.68488				Specifically upregulated in F. graminearum infection
Bradi2g56000.1			3.68068				Specifically upregulated in F. graminearum infection
Bradi4g02200.1			3.67384				Specifically upregulated in F. graminearum infection
Bradi2g13223.1			3.67287				Specifically upregulated in F. graminearum infection
Bradi5g08460.1			3.66389				Specifically upregulated in F. graminearum infection
Bradi1g39180.1			3.65537				Specifically upregulated in F. graminearum infection
Bradi2g51790.1			3.65453				Specifically upregulated in F. graminearum infection
Bradi3g35420.1			3.65436				Specifically upregulated in F. graminearum infection
Bradi1g44040.1			3.64937				Specifically upregulated in F. graminearum infection
Bradi3g05410.1			3.64485				Specifically upregulated in F. graminearum infection
Bradi1g21097.1			3.64086				Specifically upregulated in F. graminearum infection
Bradi1g22480.1			3.63665				Specifically upregulated in F. graminearum infection
Bradi4g32627.1			3.63309				Specifically upregulated in F. graminearum infection
Bradi4g16350.1			3.61768				Specifically upregulated in F. graminearum infection
Bradi4g03680.1			3.61036				Specifically upregulated in F. graminearum infection
Bradi2g60000.1			3.58095				Specifically upregulated in F. graminearum infection
Bradi2g19690.1			3.57437				Specifically upregulated in F. graminearum infection
Bradi3g36780.1			3.56899				Specifically upregulated in F. graminearum infection
Bradi2g34410.1			3.56022				Specifically upregulated in F. graminearum infection
Bradi3g35290.1			3.55801				Specifically upregulated in F. graminearum infection
Bradi4g17917.1			3.54851				Specifically upregulated in F. graminearum infection
Bradi5g10460.1			3.54248				Specifically upregulated in F. graminearum infection
Bradi2g12727.1			3.54226				Specifically upregulated in F. graminearum infection
Bradi1g18480.1			3.53276				Specifically upregulated in F. graminearum infection
Bradi2g02510.1			3.53001				Specifically upregulated in F. graminearum infection
Bradi3g38450.1			3.52778				Specifically upregulated in F. graminearum infection
Bradi2g09050.1			3.52598				Specifically upregulated in F. graminearum infection
Bradi1g45910.1			3.51878				Specifically upregulated in F. graminearum infection
Bradi4g43210.1			3.51614				Specifically upregulated in F. graminearum infection
Bradi2g24130.1			3.50887				Specifically upregulated in F. graminearum infection
Bradi4g04662.1			3.50769				Specifically upregulated in F. graminearum infection
Bradi1g56200.1			3.50569				Specifically upregulated in F. graminearum infection
Bradi2g31620.1			3.50087				Specifically upregulated in F. graminearum infection
Bradi1g62270.1			3.49655				Specifically upregulated in F. graminearum infection
Bradi2g46060.1			3.49139				Specifically upregulated in F. graminearum infection
Bradi3g33080.1			3.49115				Specifically upregulated in F. graminearum infection
Bradi1g66880.1			3.48895				Specifically upregulated in F. graminearum infection
Bradi3g32187.1			3.48586				Specifically upregulated in F. graminearum infection
Bradi1g06980.1			3.48271				Specifically upregulated in F. graminearum infection
Bradi2g02360.1			3.48095				Specifically upregulated in F. graminearum infection
Bradi3g10710.1			3.4754				Specifically upregulated in F. graminearum infection
Bradi2g56140.1			3.47046				Specifically upregulated in F. graminearum infection
Bradi2g12405.1			3.46701				Specifically upregulated in F. graminearum infection
Bradi4g34110.1			3.46658				Specifically upregulated in F. graminearum infection
Bradi2g02430.1			3.46629				Specifically upregulated in F. graminearum infection
Bradi5g10370.1			3.45757				Specifically upregulated in F. graminearum infection
Bradi1g33000.1			3.4571				Specifically upregulated in F. graminearum infection
Bradi2g53277.1			3.45699				Specifically upregulated in F. graminearum infection
Bradi2g21180.1			3.45022				Specifically upregulated in F. graminearum infection
Bradi2g02477.1			3.44578				Specifically upregulated in F. graminearum infection
Bradi4g30710.1			3.43533				Specifically upregulated in F. graminearum infection
Bradi2g20330.1			3.41973				Specifically upregulated in F. graminearum infection
Bradi2g34400.1			3.41758				Specifically upregulated in F. graminearum infection
Bradi1g44070.1			3.41154				Specifically upregulated in F. graminearum infection
Bradi3g60593.1			3.40647				Specifically upregulated in F. graminearum infection
Bradi3g35890.1			3.40356				Specifically upregulated in F. graminearum infection
Bradi2g17600.1			3.39371				Specifically upregulated in F. graminearum infection
Bradi1g69340.1			3.39216				Specifically upregulated in F. graminearum infection
Bradi4g04491.1			3.3908				Specifically upregulated in F. graminearum infection
Bradi5g11261.1			3.37636				Specifically upregulated in F. graminearum infection
Bradi3g46510.1			3.37519				Specifically upregulated in F. graminearum infection
Bradi1g69270.1			3.37498				Specifically upregulated in F. graminearum infection
Bradi5g21870.2			3.3736				Specifically upregulated in F. graminearum infection
Bradi1g44237.1			3.36861				Specifically upregulated in F. graminearum infection
Bradi2g61220.1			3.36608				Specifically upregulated in F. graminearum infection
Bradi3g11080.1			3.36585				Specifically upregulated in F. graminearum infection
Bradi2g51570.1			3.35938				Specifically upregulated in F. graminearum infection
Bradi2g54630.1			3.33567				Specifically upregulated in F. graminearum infection
Bradi5g03210.1			3.32917				Specifically upregulated in F. graminearum infection
Bradi3g51790.1			3.32689				Specifically upregulated in F. graminearum infection
Bradi3g35840.1				8.59627	9.10184	8.84295	Specifically upregulated in M. oryzae infection
Bradi3g02130.1				6.45161	13.0424	12.6821	Specifically upregulated in M. oryzae infection
Bradi3g59210.1				5.8859	6.34628	6.74931	Specifically upregulated in M. oryzae infection
Bradi2g06130.1				5.59526	4.93121		Specifically upregulated in M. oryzae infection
Bradi1g17860.1				5.40019	5.52991	4.8305	Specifically upregulated in M. oryzae infection
Bradi1g60750.1				5.3306	5.73841	4.82213	Specifically upregulated in M. oryzae infection
Bradi1g64710.1				5.07916	7.66361	7.57147	Specifically upregulated in M. oryzae infection
Bradi2g05580.1				4.95696	5.54305	11.2876	Specifically upregulated in M. oryzae infection
Bradi5g08250.1				4.94819	9.46446	6.4938	Specifically upregulated in M. oryzae infection
Bradi2g54570.1				4.77673	4.80617		Specifically upregulated in M. oryzae infection
Bradi1g01610.1				4.60569	4.45127	5.70999	Specifically upregulated in M. oryzae infection
Bradi4g20520.1				4.60425	5.34893	6.96242	Specifically upregulated in M. oryzae infection
Bradi2g05920.1				4.57802	5.36408	6.48988	Specifically upregulated in M. oryzae infection
Bradi2g60898.1				4.51516	7.81899	8.25786	Specifically upregulated in M. oryzae infection
Bradi2g23967.1				4.44135	6.94182	6.81339	Specifically upregulated in M. oryzae infection
Bradi1g32785.1				4.28854	6.07002	5.9397	Specifically upregulated in M. oryzae infection
Bradi5g21290.1				4.14542	7.97604	5.57447	Specifically upregulated in M. oryzae infection
Bradi2g19910.1				3.98975	6.47026	8.47833	Specifically upregulated in M. oryzae infection
Bradi1g09240.1				3.98005	6.30116	7.88931	Specifically upregulated in M. oryzae infection
Bradi2g17280.1				3.90492	7.17399	6.84833	Specifically upregulated in M. oryzae infection
Bradi3g58590.1				3.88276	4.48975		Specifically upregulated in M. oryzae infection
Bradi3g51980.1				3.81038	5.2935	5.30915	Specifically upregulated in M. oryzae infection
Bradi1g71880.1				3.79519	3.64079		Specifically upregulated in M. oryzae infection
Bradi4g19187.1				3.79515	5.94306	7.53573	Specifically upregulated in M. oryzae infection
Bradi3g59810.1				3.753	5.29942	5.50897	Specifically upregulated in M. oryzae infection
Bradi5g00860.1				3.74517	4.86778	4.5631	Specifically upregulated in M. oryzae infection
Bradi2g51120.1				3.67125	7.07711	9.83603	Specifically upregulated in M. oryzae infection
Bradi3g50660.1				3.66302			Specifically upregulated in M. oryzae infection
Bradi2g48290.1				3.65093	3.95372	6.61346	Specifically upregulated in M. oryzae infection
Bradi4g31890.1				3.63244	4.96831	4.95396	Specifically upregulated in M. oryzae infection
Bradi2g05380.1				3.59289	3.88839		Specifically upregulated in M. oryzae infection
Bradi4g31240.1				3.58864	4.07511	3.90676	Specifically upregulated in M. oryzae infection
Bradi3g52050.1				3.57551	7.00964	6.39229	Specifically upregulated in M. oryzae infection
Bradi3g60100.1				3.57096	5.45716	5.63013	Specifically upregulated in M. oryzae infection
Bradi4g03280.1				3.56503	5.92479	8.1185	Specifically upregulated in M. oryzae infection
Bradi1g01310.1				3.53531	3.77987	4.62769	Specifically upregulated in M. oryzae infection
Bradi3g49280.1				3.51564	6.12913	5.40013	Specifically upregulated in M. oryzae infection
Bradi3g27500.1				3.44658	6.64749	7.23962	Specifically upregulated in M. oryzae infection
Bradi4g44342.1				3.40406	7.48382	8.22857	Specifically upregulated in M. oryzae infection
Bradi2g62310.1				3.3652	4.73499	5.77575	Specifically upregulated in M. oryzae infection
Bradi1g30252.1				3.33245		4.22212	Specifically upregulated in M. oryzae infection
Bradi1g68360.1				3.33026	3.83669	4.18427	Specifically upregulated in M. oryzae infection
Bradi2g22240.1					10.773	10.2178	Specifically upregulated in M. oryzae infection
Bradi3g29690.1					10.1265	12.2382	Specifically upregulated in M. oryzae infection
Bradi1g05460.1					9.97866	7.90166	Specifically upregulated in M. oryzae infection
Bradi5g19250.1					9.44316	9.57928	Specifically upregulated in M. oryzae infection
Bradi3g08810.1					8.41021	10.0697	Specifically upregulated in M. oryzae infection
Bradi2g51170.1					8.27579	10.9996	Specifically upregulated in M. oryzae infection
Bradi4g30360.1					8.25538	7.28777	Specifically upregulated in M. oryzae infection
Bradi3g21806.1					8.22324	8.13706	Specifically upregulated in M. oryzae infection
Bradi2g15367.1					8.14132	10.5068	Specifically upregulated in M. oryzae infection
Bradi4g11450.1					8.05492	9.38806	Specifically upregulated in M. oryzae infection
Bradi2g27680.1					8.03193	8.00911	Specifically upregulated in M. oryzae infection
Bradi3g41770.1					8.02555	8.94552	Specifically upregulated in M. oryzae infection
Bradi1g72500.1					7.99798	8.58414	Specifically upregulated in M. oryzae infection
Bradi2g30695.1					7.93298	6.86339	Specifically upregulated in M. oryzae infection
Bradi2g07480.1					7.809	10.0514	Specifically upregulated in M. oryzae infection
Bradi3g10030.1					7.75042	10.9278	Specifically upregulated in M. oryzae infection
Bradi3g17610.1					7.56297	10.0895	Specifically upregulated in M. oryzae infection
Bradi2g09020.1					7.48295	8.79374	Specifically upregulated in M. oryzae infection
Bradi3g14700.1					7.4718	7.93342	Specifically upregulated in M. oryzae infection
Bradi4g03890.1					7.22043	7.32129	Specifically upregulated in M. oryzae infection
Bradi1g06690.1					7.19494	4.38646	Specifically upregulated in M. oryzae infection
Bradi3g23220.1					7.18053	7.8761	Specifically upregulated in M. oryzae infection
Bradi3g46020.1					7.16002	7.51397	Specifically upregulated in M. oryzae infection
Bradi5g27687.1					7.15619	9.01835	Specifically upregulated in M. oryzae infection
Bradi4g30370.1					7.13511	7.66867	Specifically upregulated in M. oryzae infection
Bradi2g00720.1					7.13296	8.6155	Specifically upregulated in M. oryzae infection
Bradi3g45250.1					7.11678	10.1377	Specifically upregulated in M. oryzae infection
Bradi1g17130.1					6.98961	10.3333	Specifically upregulated in M. oryzae infection
Bradi3g46790.1					6.95211	4.82412	Specifically upregulated in M. oryzae infection
Bradi1g19180.1					6.93327	5.89386	Specifically upregulated in M. oryzae infection
Bradi5g08850.1					6.90182	6.65725	Specifically upregulated in M. oryzae infection
Bradi1g11630.1					6.84524	6.74188	Specifically upregulated in M. oryzae infection
Bradi1g25870.1					6.71295	14.7577	Specifically upregulated in M. oryzae infection
Bradi3g54177.1					6.63355	5.99456	Specifically upregulated in M. oryzae infection
Bradi1g10740.1					6.59516	6.56668	Specifically upregulated in M. oryzae infection
Bradi4g30670.1					6.56634	7.32842	Specifically upregulated in M. oryzae infection
Bradi1g28120.1					6.50307	5.87656	Specifically upregulated in M. oryzae infection
Bradi2g13050.1					6.41237	6.75504	Specifically upregulated in M. oryzae infection
Bradi3g55480.1					6.36866	6.76479	Specifically upregulated in M. oryzae infection
Bradi2g26180.1					6.35241	8.05845	Specifically upregulated in M. oryzae infection
Bradi1g77040.1					6.34678	7.35932	Specifically upregulated in M. oryzae infection
Bradi3g09960.1					6.32794	7.33034	Specifically upregulated in M. oryzae infection
Bradi2g50920.1					6.26835	8.65607	Specifically upregulated in M. oryzae infection
Bradi2g07760.1					6.26637	11.1042	Specifically upregulated in M. oryzae infection
Bradi2g21370.1					6.25508	7.85329	Specifically upregulated in M. oryzae infection
Bradi4g45320.1					6.2255	11.1231	Specifically upregulated in M. oryzae infection
Bradi1g60230.1					6.21569	6.55126	Specifically upregulated in M. oryzae infection
Bradi2g18220.1					6.12422		Specifically upregulated in M. oryzae infection
Bradi3g37245.1					5.98634	9.17966	Specifically upregulated in M. oryzae infection
Bradi3g19730.1					5.96848	7.37549	Specifically upregulated in M. oryzae infection
Bradi3g16650.1					5.95909	7.72657	Specifically upregulated in M. oryzae infection
Bradi1g48432.1					5.89405	9.69254	Specifically upregulated in M. oryzae infection
Bradi1g71980.1					5.87993	7.63993	Specifically upregulated in M. oryzae infection
Bradi2g47950.1					5.87627	6.72504	Specifically upregulated in M. oryzae infection
Bradi1g19400.1					5.83629	7.46896	Specifically upregulated in M. oryzae infection
Bradi2g53027.1					5.82883	3.74542	Specifically upregulated in M. oryzae infection
Bradi2g37960.1					5.82283	7.74503	Specifically upregulated in M. oryzae infection
Bradi1g61540.1					5.8055	4.83726	Specifically upregulated in M. oryzae infection
Bradi1g24790.1					5.7967	6.19745	Specifically upregulated in M. oryzae infection
Bradi2g25490.1					5.78403	4.86947	Specifically upregulated in M. oryzae infection
Bradi4g42535.1					5.76668	8.3423	Specifically upregulated in M. oryzae infection
Bradi4g24950.1					5.71202	5.23338	Specifically upregulated in M. oryzae infection
Bradi4g00460.1					5.70664	6.09958	Specifically upregulated in M. oryzae infection
Bradi1g69330.1					5.70227	8.54254	Specifically upregulated in M. oryzae infection
Bradi2g15290.1					5.68895		Specifically upregulated in M. oryzae infection
Bradi3g04610.1					5.66721	5.83951	Specifically upregulated in M. oryzae infection
Bradi4g44370.1					5.64717	8.71988	Specifically upregulated in M. oryzae infection
Bradi2g02380.1					5.64221	12.8187	Specifically upregulated in M. oryzae infection
Bradi3g53496.1					5.60291	8.62821	Specifically upregulated in M. oryzae infection
Bradi2g25470.1					5.59347	6.12061	Specifically upregulated in M. oryzae infection
Bradi4g44027.1					5.54865	5.95941	Specifically upregulated in M. oryzae infection
Bradi2g57760.1					5.47742	7.30558	Specifically upregulated in M. oryzae infection
Bradi1g22340.1					5.45705	8.95007	Specifically upregulated in M. oryzae infection
Bradi5g18350.1					5.40893	4.77155	Specifically upregulated in M. oryzae infection
Bradi5g12940.1					5.39283	6.28023	Specifically upregulated in M. oryzae infection
Bradi1g72440.1					5.38467	6.18905	Specifically upregulated in M. oryzae infection
Bradi5g12920.1					5.38185	4.67561	Specifically upregulated in M. oryzae infection
Bradi2g38220.1					5.37251	8.69632	Specifically upregulated in M. oryzae infection
Bradi1g17660.1					5.36202	5.68725	Specifically upregulated in M. oryzae infection
Bradi4g34900.1					5.33096	6.44151	Specifically upregulated in M. oryzae infection
Bradi3g46330.1					5.31787	6.45018	Specifically upregulated in M. oryzae infection
Bradi1g20950.1					5.31442	7.91518	Specifically upregulated in M. oryzae infection
Bradi3g41570.1					5.30625	4.86992	Specifically upregulated in M. oryzae infection
Bradi1g76430.1					5.29293	4.84811	Specifically upregulated in M. oryzae infection
Bradi4g28280.1					5.28147	5.19866	Specifically upregulated in M. oryzae infection
Bradi3g23190.1					5.26677	7.84086	Specifically upregulated in M. oryzae infection
Bradi1g53260.1					5.24236	5.4414	Specifically upregulated in M. oryzae infection
Bradi5g10650.1					5.21056	7.04409	Specifically upregulated in M. oryzae infection
Bradi1g37620.1					5.16654	4.49725	Specifically upregulated in M. oryzae infection
Bradi1g64920.1					5.13088	4.30172	Specifically upregulated in M. oryzae infection
Bradi1g69070.1					5.02051		Specifically upregulated in M. oryzae infection
Bradi1g22380.1					5.01707		Specifically upregulated in M. oryzae infection
Bradi2g50910.1					5.01193	8.10792	Specifically upregulated in M. oryzae infection
Bradi1g77680.1					5.00608	5.93488	Specifically upregulated in M. oryzae infection
Bradi1g03230.1					4.99843	5.12684	Specifically upregulated in M. oryzae infection
Bradi4g34910.1					4.97113	7.3396	Specifically upregulated in M. oryzae infection
Bradi2g45920.1					4.96201	4.58785	Specifically upregulated in M. oryzae infection
Bradi3g13940.1					4.94805	5.54759	Specifically upregulated in M. oryzae infection
Bradi5g21800.1					4.94585	4.32969	Specifically upregulated in M. oryzae infection
Bradi4g04627.1					4.92698	8.70066	Specifically upregulated in M. oryzae infection
Bradi2g06990.1					4.90377	5.42897	Specifically upregulated in M. oryzae infection
Bradi1g21230.1					4.90096	4.63047	Specifically upregulated in M. oryzae infection
Bradi4g00467.1					4.8825	4.46243	Specifically upregulated in M. oryzae infection
Bradi2g47030.1					4.8738	4.86116	Specifically upregulated in M. oryzae infection
Bradi4g31380.1					4.86819	5.54078	Specifically upregulated in M. oryzae infection
Bradi3g57710.1					4.86029	10.3625	Specifically upregulated in M. oryzae infection
Bradi4g01070.1					4.85112	6.49838	Specifically upregulated in M. oryzae infection
Bradi4g25140.1					4.80735	4.6263	Specifically upregulated in M. oryzae infection
Bradi3g06197.1					4.77576	4.873	Specifically upregulated in M. oryzae infection
Bradi1g25630.1					4.74985	5.8092	Specifically upregulated in M. oryzae infection
Bradi1g72600.1					4.74098	8.3508	Specifically upregulated in M. oryzae infection
Bradi4g04090.1					4.74022	4.11234	Specifically upregulated in M. oryzae infection
Bradi3g40370.1					4.72093	6.97619	Specifically upregulated in M. oryzae infection
Bradi3g19880.1					4.71773	7.26473	Specifically upregulated in M. oryzae infection
Bradi2g11337.1					4.70579	8.50044	Specifically upregulated in M. oryzae infection
Bradi1g54750.1					4.69651	4.90977	Specifically upregulated in M. oryzae infection
Bradi2g43420.1					4.67403	7.58728	Specifically upregulated in M. oryzae infection
Bradi1g47300.1					4.65702	7.74263	Specifically upregulated in M. oryzae infection
Bradi1g21950.1					4.64893	4.75716	Specifically upregulated in M. oryzae infection
Bradi3g58620.1					4.64848		Specifically upregulated in M. oryzae infection
Bradi2g15570.1					4.64727	5.1641	Specifically upregulated in M. oryzae infection
Bradi1g37660.1					4.6454	3.48196	Specifically upregulated in M. oryzae infection
Bradi2g54090.1					4.58696	6.88685	Specifically upregulated in M. oryzae infection
Bradi1g65830.1					4.57457	3.50904	Specifically upregulated in M. oryzae infection
Bradi5g27330.1					4.56745	5.46358	Specifically upregulated in M. oryzae infection
Bradi2g27670.1					4.56151	8.16206	Specifically upregulated in M. oryzae infection
Bradi5g04130.1					4.5579	4.4332	Specifically upregulated in M. oryzae infection
Bradi3g36370.1					4.5407	4.50577	Specifically upregulated in M. oryzae infection
Bradi1g25737.1					4.49616	5.34113	Specifically upregulated in M. oryzae infection
Bradi1g33650.1					4.4958		Specifically upregulated in M. oryzae infection
Bradi4g07847.1					4.48362	4.50765	Specifically upregulated in M. oryzae infection
Bradi1g49490.1					4.47674	4.4865	Specifically upregulated in M. oryzae infection
Bradi5g03140.1					4.44791	5.18467	Specifically upregulated in M. oryzae infection
Bradi1g44250.1					4.44541	4.89578	Specifically upregulated in M. oryzae infection
Bradi3g58015.1					4.43285	6.31874	Specifically upregulated in M. oryzae infection
Bradi3g37150.1					4.42109	10.6909	Specifically upregulated in M. oryzae infection
Bradi2g11070.1					4.41619	5.47098	Specifically upregulated in M. oryzae infection
Bradi3g05660.1					4.41449	3.51964	Specifically upregulated in M. oryzae infection
Bradi3g50000.1					4.40112	4.41728	Specifically upregulated in M. oryzae infection
Bradi3g35270.1					4.37512	5.19318	Specifically upregulated in M. oryzae infection
Bradi3g14800.1					4.37227	5.42224	Specifically upregulated in M. oryzae infection
Bradi4g03005.1					4.35928	7.26492	Specifically upregulated in M. oryzae infection
Bradi2g03190.1					4.33318	5.22196	Specifically upregulated in M. oryzae infection
Bradi4g27280.1					4.33285	4.38352	Specifically upregulated in M. oryzae infection
Bradi3g33580.1					4.3184	5.22903	Specifically upregulated in M. oryzae infection
Bradi5g04810.1					4.30982	4.30074	Specifically upregulated in M. oryzae infection
Bradi3g59700.1					4.30678	7.77208	Specifically upregulated in M. oryzae infection
Bradi1g61340.1					4.29829	3.85602	Specifically upregulated in M. oryzae infection
Bradi3g07440.1					4.29222	5.98026	Specifically upregulated in M. oryzae infection
Bradi2g04570.1					4.28984	4.98387	Specifically upregulated in M. oryzae infection
Bradi1g71950.1					4.28623	5.77698	Specifically upregulated in M. oryzae infection
Bradi5g15830.1					4.2571	4.35292	Specifically upregulated in M. oryzae infection
Bradi3g26850.1					4.22201	6.39631	Specifically upregulated in M. oryzae infection
Bradi3g06480.1					4.21924	3.67791	Specifically upregulated in M. oryzae infection
Bradi3g01157.1					4.21146	4.19341	Specifically upregulated in M. oryzae infection
Bradi1g48790.1					4.20618	5.06155	Specifically upregulated in M. oryzae infection
Bradi3g19010.1					4.20364	6.10142	Specifically upregulated in M. oryzae infection
Bradi2g44810.1					4.1985	4.67717	Specifically upregulated in M. oryzae infection
Bradi5g18950.1					4.18932		Specifically upregulated in M. oryzae infection
Bradi2g44830.1					4.17923	5.98682	Specifically upregulated in M. oryzae infection
Bradi3g53490.1					4.14576	7.71317	Specifically upregulated in M. oryzae infection
Bradi1g74050.1					4.13594		Specifically upregulated in M. oryzae infection
Bradi3g27680.1					4.12724	5.90089	Specifically upregulated in M. oryzae infection
Bradi3g52990.1					4.1216	4.59439	Specifically upregulated in M. oryzae infection
Bradi4g31430.1					4.09187	4.17833	Specifically upregulated in M. oryzae infection
Bradi2g11320.1					4.077	5.23022	Specifically upregulated in M. oryzae infection
Bradi1g12440.1					4.07263	7.30937	Specifically upregulated in M. oryzae infection
Bradi1g56830.1					4.07	5.80316	Specifically upregulated in M. oryzae infection
Bradi4g18270.1					4.06666	4.5198	Specifically upregulated in M. oryzae infection
Bradi1g26000.1					4.05037	5.06621	Specifically upregulated in M. oryzae infection
Bradi1g10270.1					4.05003	5.906	Specifically upregulated in M. oryzae infection
Bradi2g17185.1					4.03853	6.69373	Specifically upregulated in M. oryzae infection
Bradi3g01170.1					4.00943	4.25085	Specifically upregulated in M. oryzae infection
Bradi1g47180.1					3.9771	4.02681	Specifically upregulated in M. oryzae infection
Bradi3g47170.1					3.95246	5.35725	Specifically upregulated in M. oryzae infection
Bradi4g16060.1					3.94773	4.71126	Specifically upregulated in M. oryzae infection
Bradi3g35700.1					3.94356	6.26668	Specifically upregulated in M. oryzae infection
Bradi1g04990.1					3.9236	5.41656	Specifically upregulated in M. oryzae infection
Bradi2g36870.1					3.91592	3.67933	Specifically upregulated in M. oryzae infection
Bradi3g16070.1					3.90992	3.59775	Specifically upregulated in M. oryzae infection
Bradi4g04210.1					3.90893	5.29545	Specifically upregulated in M. oryzae infection
Bradi5g03110.1					3.90139		Specifically upregulated in M. oryzae infection
Bradi4g20817.1					3.89544	3.87011	Specifically upregulated in M. oryzae infection
Bradi4g39920.1					3.89138	5.61605	Specifically upregulated in M. oryzae infection
Bradi1g33050.1					3.88654		Specifically upregulated in M. oryzae infection
Bradi1g43740.1					3.88375	4.35596	Specifically upregulated in M. oryzae infection
Bradi3g22527.1					3.83564	5.40026	Specifically upregulated in M. oryzae infection
Bradi5g08410.1					3.83003	6.39142	Specifically upregulated in M. oryzae infection
Bradi2g02060.1					3.8264	3.85928	Specifically upregulated in M. oryzae infection
Bradi1g71960.1					3.8219	4.21748	Specifically upregulated in M. oryzae infection
Bradi1g58743.1					3.82121	5.17963	Specifically upregulated in M. oryzae infection
Bradi2g14860.1					3.81954	4.959	Specifically upregulated in M. oryzae infection
Bradi1g42760.1					3.81815	3.58656	Specifically upregulated in M. oryzae infection
Bradi3g04750.1					3.80141	4.50108	Specifically upregulated in M. oryzae infection
Bradi2g04990.1					3.79633	3.94333	Specifically upregulated in M. oryzae infection
Bradi3g31440.1					3.79291	4.36737	Specifically upregulated in M. oryzae infection
Bradi3g28920.1					3.7911	4.24701	Specifically upregulated in M. oryzae infection
Bradi1g33670.1					3.78966		Specifically upregulated in M. oryzae infection
Bradi1g22790.1					3.78095	4.51091	Specifically upregulated in M. oryzae infection
Bradi1g05880.1					3.76448	3.48706	Specifically upregulated in M. oryzae infection
Bradi3g50250.1					3.742	6.49379	Specifically upregulated in M. oryzae infection
Bradi2g30380.1					3.73517	4.12078	Specifically upregulated in M. oryzae infection
Bradi3g13520.1					3.73193	4.87571	Specifically upregulated in M. oryzae infection
Bradi1g61290.1					3.7225	4.48501	Specifically upregulated in M. oryzae infection
Bradi3g13100.1					3.72141	6.06629	Specifically upregulated in M. oryzae infection
Bradi5g13450.1					3.72094	5.81677	Specifically upregulated in M. oryzae infection
Bradi2g43040.1					3.71583		Specifically upregulated in M. oryzae infection
Bradi2g09750.1					3.71451		Specifically upregulated in M. oryzae infection
Bradi1g19777.1					3.71321	4.83527	Specifically upregulated in M. oryzae infection
Bradi2g23250.1					3.7131		Specifically upregulated in M. oryzae infection
Bradi3g40830.1					3.70741	6.24071	Specifically upregulated in M. oryzae infection
Bradi1g34850.1					3.70426	4.87738	Specifically upregulated in M. oryzae infection
Bradi1g02327.1					3.70234	5.85717	Specifically upregulated in M. oryzae infection
Bradi3g56700.1					3.68108		Specifically upregulated in M. oryzae infection
Bradi4g10470.1					3.6716	3.84074	Specifically upregulated in M. oryzae infection
Bradi1g14350.1					3.66879	5.49951	Specifically upregulated in M. oryzae infection
Bradi3g11070.1					3.66451	4.10807	Specifically upregulated in M. oryzae infection
Bradi3g51810.1					3.66345	3.44473	Specifically upregulated in M. oryzae infection
Bradi4g26890.1					3.66165	4.80448	Specifically upregulated in M. oryzae infection
Bradi1g44470.1					3.63616	3.8692	Specifically upregulated in M. oryzae infection
Bradi2g34600.1					3.62867	3.69864	Specifically upregulated in M. oryzae infection
Bradi2g44300.1					3.6247	5.42987	Specifically upregulated in M. oryzae infection
Bradi4g10500.1					3.62162	3.47173	Specifically upregulated in M. oryzae infection
Bradi1g24340.1					3.61099		Specifically upregulated in M. oryzae infection
Bradi2g44820.1					3.60101	3.42961	Specifically upregulated in M. oryzae infection
Bradi1g62380.1					3.59726	6.35282	Specifically upregulated in M. oryzae infection
Bradi1g03207.1					3.59246	5.50166	Specifically upregulated in M. oryzae infection
Bradi2g01937.1					3.59085	4.80799	Specifically upregulated in M. oryzae infection
Bradi3g31350.1					3.58891	4.69407	Specifically upregulated in M. oryzae infection
Bradi3g26840.1					3.58148	7.6521	Specifically upregulated in M. oryzae infection
Bradi1g48380.1					3.57768	5.50244	Specifically upregulated in M. oryzae infection
Bradi2g14820.1					3.57433	4.25669	Specifically upregulated in M. oryzae infection
Bradi2g01310.1					3.57387	3.95669	Specifically upregulated in M. oryzae infection
Bradi3g39050.1					3.56868	4.20793	Specifically upregulated in M. oryzae infection
Bradi4g16340.1					3.56205	5.14553	Specifically upregulated in M. oryzae infection
Bradi5g18160.1					3.55657		Specifically upregulated in M. oryzae infection
Bradi1g08120.1					3.55091	4.19119	Specifically upregulated in M. oryzae infection
Bradi4g10570.1					3.54898	4.20371	Specifically upregulated in M. oryzae infection
Bradi4g02580.1					3.54839		Specifically upregulated in M. oryzae infection
Bradi1g71740.1					3.54288	6.85593	Specifically upregulated in M. oryzae infection
Bradi2g44785.1					3.53142	3.37907	Specifically upregulated in M. oryzae infection
Bradi2g47210.1					3.53052	6.88295	Specifically upregulated in M. oryzae infection
Bradi4g10105.1					3.52252	5.88418	Specifically upregulated in M. oryzae infection
Bradi5g23040.1					3.51258	4.90426	Specifically upregulated in M. oryzae infection
Bradi1g34240.1					3.50855		Specifically upregulated in M. oryzae infection
Bradi2g26760.1					3.50411	3.45675	Specifically upregulated in M. oryzae infection
Bradi1g26100.1					3.49444	4.86743	Specifically upregulated in M. oryzae infection
Bradi5g05110.2					3.49416	3.92231	Specifically upregulated in M. oryzae infection
Bradi1g20350.1					3.48421	4.85607	Specifically upregulated in M. oryzae infection
Bradi1g60060.1					3.4835		Specifically upregulated in M. oryzae infection
Bradi2g12150.2					3.48213	3.94415	Specifically upregulated in M. oryzae infection
Bradi1g11240.1					3.47989	4.27909	Specifically upregulated in M. oryzae infection
Bradi1g25460.1					3.47724		Specifically upregulated in M. oryzae infection
Bradi1g03760.1					3.47512	7.04782	Specifically upregulated in M. oryzae infection
Bradi1g68887.1					3.46185	4.3407	Specifically upregulated in M. oryzae infection
Bradi3g49770.1					3.45696	3.72997	Specifically upregulated in M. oryzae infection
Bradi5g12020.1					3.45175	4.22816	Specifically upregulated in M. oryzae infection
Bradi3g07120.1					3.45132	5.1151	Specifically upregulated in M. oryzae infection
Bradi2g11850.1					3.45131	5.74734	Specifically upregulated in M. oryzae infection
Bradi5g00970.1					3.4506	3.95539	Specifically upregulated in M. oryzae infection
Bradi1g77450.1					3.44148	4.24846	Specifically upregulated in M. oryzae infection
Bradi2g45220.1					3.44099	3.89557	Specifically upregulated in M. oryzae infection
Bradi3g44540.1					3.43668		Specifically upregulated in M. oryzae infection
Bradi1g55830.1					3.43434		Specifically upregulated in M. oryzae infection
Bradi1g45160.1					3.42834	5.63373	Specifically upregulated in M. oryzae infection
Bradi4g09900.1					3.40716	5.09948	Specifically upregulated in M. oryzae infection
Bradi1g58400.1					3.40158	3.86862	Specifically upregulated in M. oryzae infection
Bradi5g14010.1					3.39872	4.51782	Specifically upregulated in M. oryzae infection
Bradi5g02980.1					3.3906	4.62445	Specifically upregulated in M. oryzae infection
Bradi5g25380.1					3.3878	5.00568	Specifically upregulated in M. oryzae infection
Bradi3g34060.1					3.38708	5.08154	Specifically upregulated in M. oryzae infection
Bradi1g37070.1					3.38685		Specifically upregulated in M. oryzae infection
Bradi2g60210.1					3.38668		Specifically upregulated in M. oryzae infection
Bradi4g22007.1					3.38481		Specifically upregulated in M. oryzae infection
Bradi2g01480.1					3.38368	5.86839	Specifically upregulated in M. oryzae infection
Bradi4g10510.1					3.38304	3.92203	Specifically upregulated in M. oryzae infection
Bradi4g09190.1					3.37929		Specifically upregulated in M. oryzae infection
Bradi1g56807.1					3.37553	3.92569	Specifically upregulated in M. oryzae infection
Bradi1g53700.1					3.3728		Specifically upregulated in M. oryzae infection
Bradi2g46500.1					3.3718	3.35431	Specifically upregulated in M. oryzae infection
Bradi1g17360.1					3.36741		Specifically upregulated in M. oryzae infection
Bradi4g32830.1					3.3651		Specifically upregulated in M. oryzae infection
Bradi5g01167.1					3.35864	4.45327	Specifically upregulated in M. oryzae infection
Bradi5g21370.1					3.35076	3.97451	Specifically upregulated in M. oryzae infection
Bradi3g53320.1					3.34905	4.72371	Specifically upregulated in M. oryzae infection
Bradi1g54977.1					3.34696	4.54417	Specifically upregulated in M. oryzae infection
Bradi4g19937.1					3.34597		Specifically upregulated in M. oryzae infection
Bradi1g76207.1					3.34314	5.6596	Specifically upregulated in M. oryzae infection
Bradi1g34840.1					3.33467	5.04352	Specifically upregulated in M. oryzae infection
Bradi1g27757.1					3.33402	3.75724	Specifically upregulated in M. oryzae infection
Bradi3g43870.1						10.4107	Specifically upregulated in M. oryzae infection
Bradi1g33060.1						9.47733	Specifically upregulated in M. oryzae infection
Bradi2g41817.1						9.42745	Specifically upregulated in M. oryzae infection
Bradi4g22670.1						9.35101	Specifically upregulated in M. oryzae infection
Bradi4g39420.1						8.96125	Specifically upregulated in M. oryzae infection
Bradi2g48630.1						8.87815	Specifically upregulated in M. oryzae infection
Bradi1g37410.1						8.71528	Specifically upregulated in M. oryzae infection
Bradi1g01190.1						8.68036	Specifically upregulated in M. oryzae infection
Bradi4g29200.1						8.5606	Specifically upregulated in M. oryzae infection
Bradi1g50440.1						8.50345	Specifically upregulated in M. oryzae infection
Bradi1g49560.1						8.47739	Specifically upregulated in M. oryzae infection
Bradi1g66110.1						8.38466	Specifically upregulated in M. oryzae infection
Bradi2g01960.1						8.20044	Specifically upregulated in M. oryzae infection
Bradi1g72700.1						7.98503	Specifically upregulated in M. oryzae infection
Bradi3g07810.1						7.9809	Specifically upregulated in M. oryzae infection
Bradi3g13590.1						7.9562	Specifically upregulated in M. oryzae infection
Bradi2g18930.1						7.93459	Specifically upregulated in M. oryzae infection
Bradi1g36750.1						7.91582	Specifically upregulated in M. oryzae infection
Bradi3g43855.1						7.85869	Specifically upregulated in M. oryzae infection
Bradi4g36260.1						7.78774	Specifically upregulated in M. oryzae infection
Bradi2g11330.1						7.77144	Specifically upregulated in M. oryzae infection
Bradi1g21010.1						7.72833	Specifically upregulated in M. oryzae infection
Bradi5g00670.1						7.6401	Specifically upregulated in M. oryzae infection
Bradi1g73680.1						7.63605	Specifically upregulated in M. oryzae infection
Bradi3g56317.1						7.60231	Specifically upregulated in M. oryzae infection
Bradi3g45550.1						7.59925	Specifically upregulated in M. oryzae infection
Bradi4g12910.1						7.59059	Specifically upregulated in M. oryzae infection
Bradi3g38150.1						7.58359	Specifically upregulated in M. oryzae infection
Bradi3g01830.1						7.52836	Specifically upregulated in M. oryzae infection
Bradi2g16720.1						7.47912	Specifically upregulated in M. oryzae infection
Bradi1g67310.1						7.46424	Specifically upregulated in M. oryzae infection
Bradi1g10567.1						7.45442	Specifically upregulated in M. oryzae infection
Bradi5g16290.1						7.40902	Specifically upregulated in M. oryzae infection
Bradi4g01270.1						7.39082	Specifically upregulated in M. oryzae infection
Bradi3g49810.1						7.3743	Specifically upregulated in M. oryzae infection
Bradi4g42500.1						7.34588	Specifically upregulated in M. oryzae infection
Bradi1g44620.1						7.32467	Specifically upregulated in M. oryzae infection
Bradi5g17520.1						7.2891	Specifically upregulated in M. oryzae infection
Bradi5g13830.1						7.28635	Specifically upregulated in M. oryzae infection
Bradi3g44150.1						7.1382	Specifically upregulated in M. oryzae infection
Bradi2g14230.1						7.13155	Specifically upregulated in M. oryzae infection
Bradi2g40020.1						7.09398	Specifically upregulated in M. oryzae infection
Bradi4g29380.1						7.08858	Specifically upregulated in M. oryzae infection
Bradi2g49020.1						7.06988	Specifically upregulated in M. oryzae infection
Bradi1g37110.1						7.06701	Specifically upregulated in M. oryzae infection
Bradi2g22050.1						7.06472	Specifically upregulated in M. oryzae infection
Bradi1g68260.1						6.94918	Specifically upregulated in M. oryzae infection
Bradi3g23200.1						6.94385	Specifically upregulated in M. oryzae infection
Bradi2g10930.1						6.9425	Specifically upregulated in M. oryzae infection
Bradi1g58280.1						6.93758	Specifically upregulated in M. oryzae infection
Bradi4g44000.1						6.90372	Specifically upregulated in M. oryzae infection
Bradi3g15040.1						6.89688	Specifically upregulated in M. oryzae infection
Bradi4g23170.1						6.88675	Specifically upregulated in M. oryzae infection
Bradi2g12130.1						6.82702	Specifically upregulated in M. oryzae infection
Bradi3g57630.1						6.82692	Specifically upregulated in M. oryzae infection
Bradi1g75120.1						6.80553	Specifically upregulated in M. oryzae infection
Bradi3g50700.1						6.76843	Specifically upregulated in M. oryzae infection
Bradi4g36870.1						6.75207	Specifically upregulated in M. oryzae infection
Bradi5g16080.1						6.74215	Specifically upregulated in M. oryzae infection
Bradi1g65540.1						6.71292	Specifically upregulated in M. oryzae infection
Bradi3g55070.1						6.7092	Specifically upregulated in M. oryzae infection
Bradi1g71040.1						6.70002	Specifically upregulated in M. oryzae infection
Bradi2g17030.1						6.68204	Specifically upregulated in M. oryzae infection
Bradi2g27430.1						6.63231	Specifically upregulated in M. oryzae infection
Bradi4g28100.1						6.58332	Specifically upregulated in M. oryzae infection
Bradi4g43800.1						6.57305	Specifically upregulated in M. oryzae infection
Bradi3g53190.1						6.5663	Specifically upregulated in M. oryzae infection
Bradi5g11900.1						6.49068	Specifically upregulated in M. oryzae infection
Bradi1g23660.1						6.45117	Specifically upregulated in M. oryzae infection
Bradi1g47690.1						6.42906	Specifically upregulated in M. oryzae infection
Bradi5g13940.1						6.39875	Specifically upregulated in M. oryzae infection
Bradi3g03650.1						6.35077	Specifically upregulated in M. oryzae infection
Bradi1g10320.1						6.33804	Specifically upregulated in M. oryzae infection
Bradi2g04030.1						6.29872	Specifically upregulated in M. oryzae infection
Bradi4g10680.1						6.23177	Specifically upregulated in M. oryzae infection
Bradi3g41110.1						6.21981	Specifically upregulated in M. oryzae infection
Bradi4g36060.1						6.17662	Specifically upregulated in M. oryzae infection
Bradi2g57427.1						6.15494	Specifically upregulated in M. oryzae infection
Bradi4g07130.1						6.14852	Specifically upregulated in M. oryzae infection
Bradi1g33900.1						6.1458	Specifically upregulated in M. oryzae infection
Bradi5g15417.1						6.07005	Specifically upregulated in M. oryzae infection
Bradi3g27197.1						6.02154	Specifically upregulated in M. oryzae infection
Bradi1g37870.1						6.00554	Specifically upregulated in M. oryzae infection
Bradi1g44980.1						5.99517	Specifically upregulated in M. oryzae infection
Bradi2g09310.1						5.99185	Specifically upregulated in M. oryzae infection
Bradi2g06530.1						5.95003	Specifically upregulated in M. oryzae infection
Bradi1g60860.1						5.94549	Specifically upregulated in M. oryzae infection
Bradi4g34846.1						5.94255	Specifically upregulated in M. oryzae infection
Bradi4g40865.1						5.94015	Specifically upregulated in M. oryzae infection
Bradi1g73817.1						5.90559	Specifically upregulated in M. oryzae infection
Bradi4g09230.1						5.84519	Specifically upregulated in M. oryzae infection
Bradi5g16250.1						5.83629	Specifically upregulated in M. oryzae infection
Bradi2g52090.1						5.83243	Specifically upregulated in M. oryzae infection
Bradi2g07420.1						5.81598	Specifically upregulated in M. oryzae infection
Bradi1g31997.1						5.79225	Specifically upregulated in M. oryzae infection
Bradi1g13320.1						5.78809	Specifically upregulated in M. oryzae infection
Bradi5g26620.1						5.77178	Specifically upregulated in M. oryzae infection
Bradi1g17670.1						5.7431	Specifically upregulated in M. oryzae infection
Bradi3g55100.1						5.73594	Specifically upregulated in M. oryzae infection
Bradi3g49330.1						5.71367	Specifically upregulated in M. oryzae infection
Bradi1g23287.1						5.69112	Specifically upregulated in M. oryzae infection
Bradi3g50220.1						5.68365	Specifically upregulated in M. oryzae infection
Bradi3g21550.1						5.66543	Specifically upregulated in M. oryzae infection
Bradi2g13130.1						5.6644	Specifically upregulated in M. oryzae infection
Bradi1g65590.1						5.66174	Specifically upregulated in M. oryzae infection
Bradi1g65767.1						5.64759	Specifically upregulated in M. oryzae infection
Bradi1g66920.1						5.63044	Specifically upregulated in M. oryzae infection
Bradi5g20910.1						5.62566	Specifically upregulated in M. oryzae infection
Bradi2g19200.1						5.62123	Specifically upregulated in M. oryzae infection
Bradi2g12180.1						5.60651	Specifically upregulated in M. oryzae infection
Bradi4g35200.1						5.57533	Specifically upregulated in M. oryzae infection
Bradi1g65780.1						5.55074	Specifically upregulated in M. oryzae infection
Bradi1g20310.1						5.54198	Specifically upregulated in M. oryzae infection
Bradi3g57460.1						5.51041	Specifically upregulated in M. oryzae infection
Bradi2g06240.1						5.48848	Specifically upregulated in M. oryzae infection
Bradi4g39790.1						5.46683	Specifically upregulated in M. oryzae infection
Bradi1g46630.1						5.4221	Specifically upregulated in M. oryzae infection
Bradi2g33200.1						5.41838	Specifically upregulated in M. oryzae infection
Bradi2g17530.1						5.40764	Specifically upregulated in M. oryzae infection
Bradi4g11580.1						5.40515	Specifically upregulated in M. oryzae infection
Bradi1g03110.1						5.40086	Specifically upregulated in M. oryzae infection
Bradi2g14240.1						5.40064	Specifically upregulated in M. oryzae infection
Bradi4g33740.1						5.38926	Specifically upregulated in M. oryzae infection
Bradi1g78245.1						5.38169	Specifically upregulated in M. oryzae infection
Bradi3g21560.1						5.37943	Specifically upregulated in M. oryzae infection
Bradi5g26630.1						5.37767	Specifically upregulated in M. oryzae infection
Bradi3g48920.1						5.3689	Specifically upregulated in M. oryzae infection
Bradi3g46900.1						5.36804	Specifically upregulated in M. oryzae infection
Bradi3g60687.1						5.35349	Specifically upregulated in M. oryzae infection
Bradi2g15690.1						5.3532	Specifically upregulated in M. oryzae infection
Bradi1g23320.1						5.33283	Specifically upregulated in M. oryzae infection
Bradi4g32850.1						5.30284	Specifically upregulated in M. oryzae infection
Bradi3g54000.1						5.29756	Specifically upregulated in M. oryzae infection
Bradi4g16516.1						5.29517	Specifically upregulated in M. oryzae infection
Bradi3g15935.1						5.28809	Specifically upregulated in M. oryzae infection
Bradi4g00335.1						5.27058	Specifically upregulated in M. oryzae infection
Bradi1g62680.1						5.25467	Specifically upregulated in M. oryzae infection
Bradi3g32970.1						5.25421	Specifically upregulated in M. oryzae infection
Bradi3g13700.1						5.24393	Specifically upregulated in M. oryzae infection
Bradi3g59760.1						5.22228	Specifically upregulated in M. oryzae infection
Bradi1g29471.1						5.22204	Specifically upregulated in M. oryzae infection
Bradi1g71460.1						5.20995	Specifically upregulated in M. oryzae infection
Bradi2g62587.1						5.19142	Specifically upregulated in M. oryzae infection
Bradi1g24710.1						5.18122	Specifically upregulated in M. oryzae infection
Bradi4g30010.1						5.17116	Specifically upregulated in M. oryzae infection
Bradi2g41807.1						5.17064	Specifically upregulated in M. oryzae infection
Bradi1g26250.1						5.16366	Specifically upregulated in M. oryzae infection
Bradi2g46640.1						5.15952	Specifically upregulated in M. oryzae infection
Bradi2g45030.1						5.14099	Specifically upregulated in M. oryzae infection
Bradi3g04960.1						5.11756	Specifically upregulated in M. oryzae infection
Bradi4g43470.1						5.08272	Specifically upregulated in M. oryzae infection
Bradi5g24430.1						5.07626	Specifically upregulated in M. oryzae infection
Bradi2g61430.1						5.07599	Specifically upregulated in M. oryzae infection
Bradi5g03937.1						5.07418	Specifically upregulated in M. oryzae infection
Bradi2g45470.1						5.07022	Specifically upregulated in M. oryzae infection
Bradi5g16390.1						5.05226	Specifically upregulated in M. oryzae infection
Bradi1g68850.1						5.0513	Specifically upregulated in M. oryzae infection
Bradi2g54810.1						5.04581	Specifically upregulated in M. oryzae infection
Bradi4g42140.1						5.03916	Specifically upregulated in M. oryzae infection
Bradi5g19230.1						5.02278	Specifically upregulated in M. oryzae infection
Bradi4g35790.1						5.02155	Specifically upregulated in M. oryzae infection
Bradi2g48735.1						5.01006	Specifically upregulated in M. oryzae infection
Bradi1g43530.1						5.00359	Specifically upregulated in M. oryzae infection
Bradi1g24887.1						5.00088	Specifically upregulated in M. oryzae infection
Bradi2g33930.1						4.99153	Specifically upregulated in M. oryzae infection
Bradi3g37551.1						4.98417	Specifically upregulated in M. oryzae infection
Bradi2g13460.1						4.97114	Specifically upregulated in M. oryzae infection
Bradi2g11180.1						4.97013	Specifically upregulated in M. oryzae infection
Bradi1g07936.1						4.96354	Specifically upregulated in M. oryzae infection
Bradi1g11620.1						4.96043	Specifically upregulated in M. oryzae infection
Bradi3g35660.1						4.95655	Specifically upregulated in M. oryzae infection
Bradi2g37430.1						4.95619	Specifically upregulated in M. oryzae infection
Bradi2g16790.1						4.95595	Specifically upregulated in M. oryzae infection
Bradi4g30110.1						4.94783	Specifically upregulated in M. oryzae infection
Bradi4g13580.1						4.94659	Specifically upregulated in M. oryzae infection
Bradi4g32170.1						4.9458	Specifically upregulated in M. oryzae infection
Bradi2g36740.1						4.94031	Specifically upregulated in M. oryzae infection
Bradi2g33050.1						4.93377	Specifically upregulated in M. oryzae infection
Bradi4g13600.1						4.92439	Specifically upregulated in M. oryzae infection
Bradi1g31600.1						4.86722	Specifically upregulated in M. oryzae infection
Bradi3g13230.1						4.85025	Specifically upregulated in M. oryzae infection
Bradi5g15904.1						4.83563	Specifically upregulated in M. oryzae infection
Bradi5g16090.1						4.83267	Specifically upregulated in M. oryzae infection
Bradi2g25280.1						4.83138	Specifically upregulated in M. oryzae infection
Bradi2g08870.1						4.82936	Specifically upregulated in M. oryzae infection
Bradi3g51200.1						4.82771	Specifically upregulated in M. oryzae infection
Bradi4g30930.1						4.81821	Specifically upregulated in M. oryzae infection
Bradi4g03440.1						4.80887	Specifically upregulated in M. oryzae infection
Bradi3g44070.1						4.80474	Specifically upregulated in M. oryzae infection
Bradi3g24740.1						4.80313	Specifically upregulated in M. oryzae infection
Bradi3g33590.1						4.76512	Specifically upregulated in M. oryzae infection
Bradi4g23710.1						4.75317	Specifically upregulated in M. oryzae infection
Bradi1g55610.1						4.72638	Specifically upregulated in M. oryzae infection
Bradi2g26740.1						4.71368	Specifically upregulated in M. oryzae infection
Bradi2g33317.1						4.68649	Specifically upregulated in M. oryzae infection
Bradi2g42570.1						4.68598	Specifically upregulated in M. oryzae infection
Bradi1g02710.1						4.68037	Specifically upregulated in M. oryzae infection
Bradi2g36620.1						4.64692	Specifically upregulated in M. oryzae infection
Bradi4g42150.1						4.64406	Specifically upregulated in M. oryzae infection
Bradi4g24490.1						4.62476	Specifically upregulated in M. oryzae infection
Bradi5g17330.1						4.61692	Specifically upregulated in M. oryzae infection
Bradi1g52750.1						4.61525	Specifically upregulated in M. oryzae infection
Bradi5g07910.1						4.60711	Specifically upregulated in M. oryzae infection
Bradi1g60930.1						4.60433	Specifically upregulated in M. oryzae infection
Bradi4g02850.1						4.60344	Specifically upregulated in M. oryzae infection
Bradi5g11820.1						4.6019	Specifically upregulated in M. oryzae infection
Bradi2g17580.1						4.60149	Specifically upregulated in M. oryzae infection
Bradi5g17170.1						4.58037	Specifically upregulated in M. oryzae infection
Bradi1g55620.1						4.57354	Specifically upregulated in M. oryzae infection
Bradi2g27180.1						4.57062	Specifically upregulated in M. oryzae infection
Bradi3g36887.1						4.56353	Specifically upregulated in M. oryzae infection
Bradi1g19715.1						4.55594	Specifically upregulated in M. oryzae infection
Bradi2g15847.1						4.53923	Specifically upregulated in M. oryzae infection
Bradi2g22320.1						4.52878	Specifically upregulated in M. oryzae infection
Bradi1g09860.1						4.51228	Specifically upregulated in M. oryzae infection
Bradi1g32710.1						4.51023	Specifically upregulated in M. oryzae infection
Bradi2g30390.1						4.50357	Specifically upregulated in M. oryzae infection
Bradi2g21350.1						4.49337	Specifically upregulated in M. oryzae infection
Bradi5g19220.1						4.49133	Specifically upregulated in M. oryzae infection
Bradi3g29670.1						4.47737	Specifically upregulated in M. oryzae infection
Bradi1g34920.1						4.47128	Specifically upregulated in M. oryzae infection
Bradi2g50510.1						4.47119	Specifically upregulated in M. oryzae infection
Bradi4g43410.1						4.46824	Specifically upregulated in M. oryzae infection
Bradi1g64800.1						4.46307	Specifically upregulated in M. oryzae infection
Bradi4g01440.1						4.46148	Specifically upregulated in M. oryzae infection
Bradi2g52077.1						4.46052	Specifically upregulated in M. oryzae infection
Bradi3g27580.1						4.45907	Specifically upregulated in M. oryzae infection
Bradi2g21170.1						4.45589	Specifically upregulated in M. oryzae infection
Bradi2g19010.1						4.45247	Specifically upregulated in M. oryzae infection
Bradi2g51217.1						4.42957	Specifically upregulated in M. oryzae infection
Bradi1g72360.1						4.42272	Specifically upregulated in M. oryzae infection
Bradi1g31072.1						4.41076	Specifically upregulated in M. oryzae infection
Bradi4g06410.1						4.40822	Specifically upregulated in M. oryzae infection
Bradi4g18820.1						4.38778	Specifically upregulated in M. oryzae infection
Bradi2g31710.1						4.37272	Specifically upregulated in M. oryzae infection
Bradi2g53470.1						4.35902	Specifically upregulated in M. oryzae infection
Bradi1g75610.1						4.35587	Specifically upregulated in M. oryzae infection
Bradi2g45080.1						4.35105	Specifically upregulated in M. oryzae infection
Bradi2g44250.1						4.34371	Specifically upregulated in M. oryzae infection
Bradi4g30850.1						4.34096	Specifically upregulated in M. oryzae infection
Bradi3g18900.1						4.32807	Specifically upregulated in M. oryzae infection
Bradi3g49350.1						4.28795	Specifically upregulated in M. oryzae infection
Bradi5g10860.1						4.28752	Specifically upregulated in M. oryzae infection
Bradi5g22270.1						4.28145	Specifically upregulated in M. oryzae infection
Bradi5g15580.1						4.27294	Specifically upregulated in M. oryzae infection
Bradi1g33200.1						4.25568	Specifically upregulated in M. oryzae infection
Bradi1g63910.1						4.23813	Specifically upregulated in M. oryzae infection
Bradi2g13600.1						4.23774	Specifically upregulated in M. oryzae infection
Bradi5g24330.1						4.23661	Specifically upregulated in M. oryzae infection
Bradi2g17170.1						4.23103	Specifically upregulated in M. oryzae infection
Bradi2g48907.1						4.23037	Specifically upregulated in M. oryzae infection
Bradi4g30690.1						4.2296	Specifically upregulated in M. oryzae infection
Bradi3g29797.1						4.21927	Specifically upregulated in M. oryzae infection
Bradi3g09797.1						4.21386	Specifically upregulated in M. oryzae infection
Bradi1g13422.1						4.21146	Specifically upregulated in M. oryzae infection
Bradi1g03090.1						4.20717	Specifically upregulated in M. oryzae infection
Bradi3g35670.1						4.20076	Specifically upregulated in M. oryzae infection
Bradi3g35680.1						4.19858	Specifically upregulated in M. oryzae infection
Bradi1g38100.1						4.19569	Specifically upregulated in M. oryzae infection
Bradi4g08240.1						4.19299	Specifically upregulated in M. oryzae infection
Bradi1g18090.1						4.19121	Specifically upregulated in M. oryzae infection
Bradi5g14340.1						4.18086	Specifically upregulated in M. oryzae infection
Bradi2g60420.1						4.16293	Specifically upregulated in M. oryzae infection
Bradi4g29417.1						4.15959	Specifically upregulated in M. oryzae infection
Bradi1g75600.1						4.14994	Specifically upregulated in M. oryzae infection
Bradi4g38710.1						4.1457	Specifically upregulated in M. oryzae infection
Bradi2g21142.1						4.14564	Specifically upregulated in M. oryzae infection
Bradi5g08520.1						4.14189	Specifically upregulated in M. oryzae infection
Bradi2g30460.1						4.13271	Specifically upregulated in M. oryzae infection
Bradi2g40600.1						4.13153	Specifically upregulated in M. oryzae infection
Bradi3g53380.1						4.13091	Specifically upregulated in M. oryzae infection
Bradi1g25497.1						4.13034	Specifically upregulated in M. oryzae infection
Bradi2g55490.1						4.12521	Specifically upregulated in M. oryzae infection
Bradi3g28180.1						4.12388	Specifically upregulated in M. oryzae infection
Bradi2g46800.1						4.11208	Specifically upregulated in M. oryzae infection
Bradi3g14150.1						4.10722	Specifically upregulated in M. oryzae infection
Bradi2g38200.1						4.1055	Specifically upregulated in M. oryzae infection
Bradi2g03830.1						4.10367	Specifically upregulated in M. oryzae infection
Bradi2g11170.1						4.10274	Specifically upregulated in M. oryzae infection
Bradi3g33760.1						4.09837	Specifically upregulated in M. oryzae infection
Bradi5g23280.1						4.09142	Specifically upregulated in M. oryzae infection
Bradi5g16480.1						4.08563	Specifically upregulated in M. oryzae infection
Bradi2g55260.1						4.08353	Specifically upregulated in M. oryzae infection
Bradi3g13275.1						4.08323	Specifically upregulated in M. oryzae infection
Bradi3g49970.1						4.08305	Specifically upregulated in M. oryzae infection
Bradi2g20460.1						4.07603	Specifically upregulated in M. oryzae infection
Bradi2g55070.1						4.07392	Specifically upregulated in M. oryzae infection
Bradi2g52110.1						4.07297	Specifically upregulated in M. oryzae infection
Bradi1g63600.1						4.0729	Specifically upregulated in M. oryzae infection
Bradi1g77460.1						4.06474	Specifically upregulated in M. oryzae infection
Bradi3g45090.1						4.06437	Specifically upregulated in M. oryzae infection
Bradi1g11680.1						4.06373	Specifically upregulated in M. oryzae infection
Bradi4g32130.1						4.0582	Specifically upregulated in M. oryzae infection
Bradi2g21737.1						4.05517	Specifically upregulated in M. oryzae infection
Bradi3g21270.1						4.05476	Specifically upregulated in M. oryzae infection
Bradi3g41520.1						4.05173	Specifically upregulated in M. oryzae infection
Bradi5g22930.1						4.03295	Specifically upregulated in M. oryzae infection
Bradi1g37610.1						4.02665	Specifically upregulated in M. oryzae infection
Bradi3g49260.1						4.02453	Specifically upregulated in M. oryzae infection
Bradi4g39850.1						4.01624	Specifically upregulated in M. oryzae infection
Bradi4g39820.1						4.01624	Specifically upregulated in M. oryzae infection
Bradi1g25530.1						4.00301	Specifically upregulated in M. oryzae infection
Bradi1g32390.1						4.00229	Specifically upregulated in M. oryzae infection
Bradi1g70700.1						4.00144	Specifically upregulated in M. oryzae infection
Bradi4g15770.1						3.99786	Specifically upregulated in M. oryzae infection
Bradi1g23440.1						3.99367	Specifically upregulated in M. oryzae infection
Bradi1g61320.1						3.99209	Specifically upregulated in M. oryzae infection
Bradi4g00775.1						3.99144	Specifically upregulated in M. oryzae infection
Bradi2g37630.1						3.97603	Specifically upregulated in M. oryzae infection
Bradi3g39690.1						3.97428	Specifically upregulated in M. oryzae infection
Bradi2g40580.1						3.96942	Specifically upregulated in M. oryzae infection
Bradi4g29110.1						3.96937	Specifically upregulated in M. oryzae infection
Bradi3g33230.1						3.9336	Specifically upregulated in M. oryzae infection
Bradi2g11380.1						3.92064	Specifically upregulated in M. oryzae infection
Bradi3g08647.1						3.92016	Specifically upregulated in M. oryzae infection
Bradi3g58710.1						3.91706	Specifically upregulated in M. oryzae infection
Bradi2g54510.1						3.91539	Specifically upregulated in M. oryzae infection
Bradi3g05800.1						3.91477	Specifically upregulated in M. oryzae infection
Bradi2g04310.1						3.90201	Specifically upregulated in M. oryzae infection
Bradi5g16770.1						3.90004	Specifically upregulated in M. oryzae infection
Bradi1g69910.2						3.89904	Specifically upregulated in M. oryzae infection
Bradi2g21240.1						3.8986	Specifically upregulated in M. oryzae infection
Bradi4g45290.1						3.88908	Specifically upregulated in M. oryzae infection
Bradi3g06640.1						3.88782	Specifically upregulated in M. oryzae infection
Bradi2g48467.1						3.88115	Specifically upregulated in M. oryzae infection
Bradi2g52510.1						3.87744	Specifically upregulated in M. oryzae infection
Bradi3g46720.1						3.87422	Specifically upregulated in M. oryzae infection
Bradi3g36340.1						3.86988	Specifically upregulated in M. oryzae infection
Bradi5g11690.1						3.86718	Specifically upregulated in M. oryzae infection
Bradi2g22030.1						3.86323	Specifically upregulated in M. oryzae infection
Bradi1g35930.1						3.8602	Specifically upregulated in M. oryzae infection
Bradi1g76177.1						3.85044	Specifically upregulated in M. oryzae infection
Bradi3g37170.1						3.84777	Specifically upregulated in M. oryzae infection
Bradi4g32980.1						3.84676	Specifically upregulated in M. oryzae infection
Bradi1g64620.1						3.83953	Specifically upregulated in M. oryzae infection
Bradi1g32370.1						3.83766	Specifically upregulated in M. oryzae infection
Bradi5g26730.1						3.83726	Specifically upregulated in M. oryzae infection
Bradi4g11080.1						3.83577	Specifically upregulated in M. oryzae infection
Bradi1g66360.1						3.8263	Specifically upregulated in M. oryzae infection
Bradi2g12880.1						3.81268	Specifically upregulated in M. oryzae infection
Bradi1g73100.1						3.80888	Specifically upregulated in M. oryzae infection
Bradi2g09060.1						3.80575	Specifically upregulated in M. oryzae infection
Bradi4g25750.1						3.80545	Specifically upregulated in M. oryzae infection
Bradi4g27100.1						3.80055	Specifically upregulated in M. oryzae infection
Bradi2g53800.1						3.79798	Specifically upregulated in M. oryzae infection
Bradi5g27340.1						3.79737	Specifically upregulated in M. oryzae infection
Bradi1g57690.1						3.79405	Specifically upregulated in M. oryzae infection
Bradi3g52710.1						3.79304	Specifically upregulated in M. oryzae infection
Bradi2g32230.1						3.79142	Specifically upregulated in M. oryzae infection
Bradi1g08410.1						3.78998	Specifically upregulated in M. oryzae infection
Bradi1g32850.1						3.78872	Specifically upregulated in M. oryzae infection
Bradi2g44190.1						3.78168	Specifically upregulated in M. oryzae infection
Bradi1g24410.1						3.77831	Specifically upregulated in M. oryzae infection
Bradi1g17760.1						3.77396	Specifically upregulated in M. oryzae infection
Bradi5g04640.1						3.77237	Specifically upregulated in M. oryzae infection
Bradi2g51690.1						3.7677	Specifically upregulated in M. oryzae infection
Bradi3g22707.1						3.76175	Specifically upregulated in M. oryzae infection
Bradi4g42710.1						3.76024	Specifically upregulated in M. oryzae infection
Bradi1g45727.1						3.75962	Specifically upregulated in M. oryzae infection
Bradi2g16040.1						3.75415	Specifically upregulated in M. oryzae infection
Bradi1g63397.1						3.75032	Specifically upregulated in M. oryzae infection
Bradi2g54330.1						3.74799	Specifically upregulated in M. oryzae infection
Bradi3g21210.1						3.74729	Specifically upregulated in M. oryzae infection
Bradi2g56780.2						3.74726	Specifically upregulated in M. oryzae infection
Bradi2g11350.1						3.74662	Specifically upregulated in M. oryzae infection
Bradi4g36500.1						3.74592	Specifically upregulated in M. oryzae infection
Bradi4g34480.1						3.71996	Specifically upregulated in M. oryzae infection
Bradi1g33300.1						3.71794	Specifically upregulated in M. oryzae infection
Bradi2g59750.1						3.71718	Specifically upregulated in M. oryzae infection
Bradi3g32770.1						3.71481	Specifically upregulated in M. oryzae infection
Bradi3g49085.1						3.70266	Specifically upregulated in M. oryzae infection
Bradi1g05410.1						3.7004	Specifically upregulated in M. oryzae infection
Bradi2g01980.1						3.70022	Specifically upregulated in M. oryzae infection
Bradi3g55090.1						3.69747	Specifically upregulated in M. oryzae infection
Bradi1g14040.1						3.69622	Specifically upregulated in M. oryzae infection
Bradi5g26240.1						3.69339	Specifically upregulated in M. oryzae infection
Bradi3g43390.1						3.69185	Specifically upregulated in M. oryzae infection
Bradi3g42790.1						3.68689	Specifically upregulated in M. oryzae infection
Bradi1g52350.1						3.68488	Specifically upregulated in M. oryzae infection
Bradi1g67260.1						3.68134	Specifically upregulated in M. oryzae infection
Bradi2g27050.1						3.67907	Specifically upregulated in M. oryzae infection
Bradi5g26610.1						3.67713	Specifically upregulated in M. oryzae infection
Bradi1g37826.1						3.66179	Specifically upregulated in M. oryzae infection
Bradi3g36330.1						3.66156	Specifically upregulated in M. oryzae infection
Bradi2g52840.1						3.65059	Specifically upregulated in M. oryzae infection
Bradi2g07550.1						3.64856	Specifically upregulated in M. oryzae infection
Bradi3g29080.1						3.64646	Specifically upregulated in M. oryzae infection
Bradi4g05210.1						3.64505	Specifically upregulated in M. oryzae infection
Bradi2g01030.1						3.64322	Specifically upregulated in M. oryzae infection
Bradi2g04430.3						3.62639	Specifically upregulated in M. oryzae infection
Bradi1g51330.1						3.61396	Specifically upregulated in M. oryzae infection
Bradi3g05020.1						3.61262	Specifically upregulated in M. oryzae infection
Bradi2g01120.1						3.61186	Specifically upregulated in M. oryzae infection
Bradi5g20990.1						3.60969	Specifically upregulated in M. oryzae infection
Bradi5g18420.1						3.60828	Specifically upregulated in M. oryzae infection
Bradi5g02750.1						3.60725	Specifically upregulated in M. oryzae infection
Bradi1g05100.1						3.60393	Specifically upregulated in M. oryzae infection
Bradi4g02210.1						3.60189	Specifically upregulated in M. oryzae infection
Bradi2g27300.1						3.6017	Specifically upregulated in M. oryzae infection
Bradi1g47620.1						3.59538	Specifically upregulated in M. oryzae infection
Bradi2g51530.1						3.59125	Specifically upregulated in M. oryzae infection
Bradi3g59270.1						3.58945	Specifically upregulated in M. oryzae infection
Bradi2g15780.1						3.58402	Specifically upregulated in M. oryzae infection
Bradi2g47020.1						3.58236	Specifically upregulated in M. oryzae infection
Bradi2g50500.1						3.581	Specifically upregulated in M. oryzae infection
Bradi5g02150.1						3.57225	Specifically upregulated in M. oryzae infection
Bradi1g66710.1						3.5722	Specifically upregulated in M. oryzae infection
Bradi4g23107.1						3.57064	Specifically upregulated in M. oryzae infection
Bradi3g14140.1						3.56893	Specifically upregulated in M. oryzae infection
Bradi2g47000.1						3.56294	Specifically upregulated in M. oryzae infection
Bradi3g45260.1						3.56073	Specifically upregulated in M. oryzae infection
Bradi2g48420.1						3.55945	Specifically upregulated in M. oryzae infection
Bradi1g60000.1						3.55668	Specifically upregulated in M. oryzae infection
Bradi1g42530.1						3.55506	Specifically upregulated in M. oryzae infection
Bradi2g51940.1						3.55126	Specifically upregulated in M. oryzae infection
Bradi3g08870.1						3.54817	Specifically upregulated in M. oryzae infection
Bradi2g59410.1						3.54118	Specifically upregulated in M. oryzae infection
Bradi1g44260.1						3.53616	Specifically upregulated in M. oryzae infection
Bradi2g55160.1						3.53604	Specifically upregulated in M. oryzae infection
Bradi3g29950.1						3.53564	Specifically upregulated in M. oryzae infection
Bradi2g48350.1						3.53379	Specifically upregulated in M. oryzae infection
Bradi1g28490.1						3.53333	Specifically upregulated in M. oryzae infection
Bradi3g48530.1						3.53181	Specifically upregulated in M. oryzae infection
Bradi2g44480.1						3.53066	Specifically upregulated in M. oryzae infection
Bradi3g28120.1						3.53055	Specifically upregulated in M. oryzae infection
Bradi5g03530.1						3.52719	Specifically upregulated in M. oryzae infection
Bradi2g01420.1						3.52624	Specifically upregulated in M. oryzae infection
Bradi2g49950.1						3.52423	Specifically upregulated in M. oryzae infection
Bradi4g10490.1						3.52173	Specifically upregulated in M. oryzae infection
Bradi2g60090.2						3.51103	Specifically upregulated in M. oryzae infection
Bradi1g67600.1						3.50691	Specifically upregulated in M. oryzae infection
Bradi3g35100.1						3.5052	Specifically upregulated in M. oryzae infection
Bradi1g45567.1						3.50436	Specifically upregulated in M. oryzae infection
Bradi4g33410.1						3.50183	Specifically upregulated in M. oryzae infection
Bradi2g58677.1						3.50143	Specifically upregulated in M. oryzae infection
Bradi5g09550.1						3.49711	Specifically upregulated in M. oryzae infection
Bradi1g45150.1						3.49652	Specifically upregulated in M. oryzae infection
Bradi3g29430.1						3.49233	Specifically upregulated in M. oryzae infection
Bradi1g56260.1						3.4914	Specifically upregulated in M. oryzae infection
Bradi4g28900.1						3.48929	Specifically upregulated in M. oryzae infection
Bradi3g39680.1						3.48712	Specifically upregulated in M. oryzae infection
Bradi2g47050.1						3.48423	Specifically upregulated in M. oryzae infection
Bradi4g16357.1						3.47981	Specifically upregulated in M. oryzae infection
Bradi4g36137.1						3.4739	Specifically upregulated in M. oryzae infection
Bradi2g43062.1						3.46953	Specifically upregulated in M. oryzae infection
Bradi1g13416.1						3.4678	Specifically upregulated in M. oryzae infection
Bradi1g37600.1						3.46771	Specifically upregulated in M. oryzae infection
Bradi5g14330.1						3.46217	Specifically upregulated in M. oryzae infection
Bradi5g10177.1						3.46188	Specifically upregulated in M. oryzae infection
Bradi2g35850.1						3.45877	Specifically upregulated in M. oryzae infection
Bradi5g21587.1						3.45571	Specifically upregulated in M. oryzae infection
Bradi3g11300.1						3.45527	Specifically upregulated in M. oryzae infection
Bradi2g24987.1						3.45326	Specifically upregulated in M. oryzae infection
Bradi3g46490.1						3.44981	Specifically upregulated in M. oryzae infection
Bradi3g30590.1						3.44555	Specifically upregulated in M. oryzae infection
Bradi3g59890.1						3.44142	Specifically upregulated in M. oryzae infection
Bradi4g31310.1						3.44005	Specifically upregulated in M. oryzae infection
Bradi3g08930.1						3.43316	Specifically upregulated in M. oryzae infection
Bradi1g54450.1						3.43234	Specifically upregulated in M. oryzae infection
Bradi1g06170.1						3.42563	Specifically upregulated in M. oryzae infection
Bradi3g35940.1						3.42136	Specifically upregulated in M. oryzae infection
Bradi3g18850.1						3.41647	Specifically upregulated in M. oryzae infection
Bradi2g50580.1						3.41083	Specifically upregulated in M. oryzae infection
Bradi4g02240.1						3.39895	Specifically upregulated in M. oryzae infection
Bradi1g68040.1						3.39618	Specifically upregulated in M. oryzae infection
Bradi1g58490.1						3.39536	Specifically upregulated in M. oryzae infection
Bradi1g44430.1						3.39392	Specifically upregulated in M. oryzae infection
Bradi5g18020.1						3.39373	Specifically upregulated in M. oryzae infection
Bradi3g31620.1						3.39341	Specifically upregulated in M. oryzae infection
Bradi4g03520.1						3.39144	Specifically upregulated in M. oryzae infection
Bradi2g55797.1						3.38761	Specifically upregulated in M. oryzae infection
Bradi2g59590.1						3.38362	Specifically upregulated in M. oryzae infection
Bradi4g21990.2						3.3799	Specifically upregulated in M. oryzae infection
Bradi1g76970.1						3.37973	Specifically upregulated in M. oryzae infection
Bradi1g14460.1						3.37737	Specifically upregulated in M. oryzae infection
Bradi2g47730.1						3.37594	Specifically upregulated in M. oryzae infection
Bradi1g57500.1						3.37547	Specifically upregulated in M. oryzae infection
Bradi1g47820.1						3.37509	Specifically upregulated in M. oryzae infection
Bradi2g41287.1						3.37507	Specifically upregulated in M. oryzae infection
Bradi1g08570.1						3.37181	Specifically upregulated in M. oryzae infection
Bradi3g44290.1						3.37118	Specifically upregulated in M. oryzae infection
Bradi2g53310.1						3.37088	Specifically upregulated in M. oryzae infection
Bradi4g19930.1						3.36921	Specifically upregulated in M. oryzae infection
Bradi1g06372.1						3.369	Specifically upregulated in M. oryzae infection
Bradi2g35440.1						3.36645	Specifically upregulated in M. oryzae infection
Bradi4g39960.1						3.36629	Specifically upregulated in M. oryzae infection
Bradi3g32787.1						3.36062	Specifically upregulated in M. oryzae infection
Bradi3g47490.1						3.35984	Specifically upregulated in M. oryzae infection
Bradi4g45180.1						3.3565	Specifically upregulated in M. oryzae infection
Bradi1g21570.1						3.35531	Specifically upregulated in M. oryzae infection
Bradi3g46930.1						3.35301	Specifically upregulated in M. oryzae infection
Bradi1g66440.1						3.35248	Specifically upregulated in M. oryzae infection
Bradi1g75640.1						3.34676	Specifically upregulated in M. oryzae infection
Bradi5g20726.1						3.34648	Specifically upregulated in M. oryzae infection
Bradi3g38960.1						3.34211	Specifically upregulated in M. oryzae infection
Bradi1g77330.1						3.34159	Specifically upregulated in M. oryzae infection
Bradi4g00830.1						3.33414	Specifically upregulated in M. oryzae infection
Bradi4g44590.1						3.33275	Specifically upregulated in M. oryzae infection
Bradi5g16570.1						3.3315	Specifically upregulated in M. oryzae infection
Bradi1g57730.1						3.32395	Specifically upregulated in M. oryzae infection
Bradi4g21710.2	-3.5809						Specifically downregulated in F. graminearum infection
Bradi1g33420.1	-6.82291						Specifically downregulated in F. graminearum infection
Bradi5g03530.1		-3.32306					Specifically downregulated in F. graminearum infection
Bradi2g16280.1		-3.32746					Specifically downregulated in F. graminearum infection
Bradi2g58850.1		-3.33369	-3.70889				Specifically downregulated in F. graminearum infection
Bradi4g37570.1		-3.33791	-3.56858				Specifically downregulated in F. graminearum infection
Bradi2g17530.1		-3.37781					Specifically downregulated in F. graminearum infection
Bradi3g53630.1		-3.40187					Specifically downregulated in F. graminearum infection
Bradi4g08040.1		-3.40985	-4.08411				Specifically downregulated in F. graminearum infection
Bradi2g11870.1		-3.44495	-4.42451				Specifically downregulated in F. graminearum infection
Bradi5g00750.1		-3.44824	-4.11007				Specifically downregulated in F. graminearum infection
Bradi3g43030.1		-3.46884	-4.03868				Specifically downregulated in F. graminearum infection
Bradi2g30490.1		-3.49778					Specifically downregulated in F. graminearum infection
Bradi2g18050.1		-3.58422	-3.57633				Specifically downregulated in F. graminearum infection
Bradi3g48770.1		-3.58492	-6.16893				Specifically downregulated in F. graminearum infection
Bradi2g06280.1		-3.58789	-3.39742				Specifically downregulated in F. graminearum infection
Bradi2g54400.1		-3.62513					Specifically downregulated in F. graminearum infection
Bradi3g14710.1		-3.63045					Specifically downregulated in F. graminearum infection
Bradi5g21770.1		-3.73983					Specifically downregulated in F. graminearum infection
Bradi1g37600.1		-3.76764					Specifically downregulated in F. graminearum infection
Bradi2g53297.1		-3.79117	-3.48672				Specifically downregulated in F. graminearum infection
Bradi1g49420.1		-3.80041	-5.04981				Specifically downregulated in F. graminearum infection
Bradi1g50720.1		-3.87107	-3.82984				Specifically downregulated in F. graminearum infection
Bradi1g53380.1		-3.95548					Specifically downregulated in F. graminearum infection
Bradi2g16260.1		-4.04958					Specifically downregulated in F. graminearum infection
Bradi3g35700.1		-4.12124					Specifically downregulated in F. graminearum infection
Bradi2g39247.1		-4.52539	-4.95971				Specifically downregulated in F. graminearum infection
Bradi3g39020.1		-4.575	-4.39734				Specifically downregulated in F. graminearum infection
Bradi5g09610.1		-4.66856	-4.31601				Specifically downregulated in F. graminearum infection
Bradi4g22012.1		-4.67696	-4.49403				Specifically downregulated in F. graminearum infection
Bradi1g78120.1		-4.856	-5.99061				Specifically downregulated in F. graminearum infection
Bradi1g74880.1		-5.13882					Specifically downregulated in F. graminearum infection
Bradi1g37280.1		-5.48621	-4.00772				Specifically downregulated in F. graminearum infection
Bradi3g00610.1		-5.55895	-5.39452				Specifically downregulated in F. graminearum infection
Bradi1g38260.1		-5.65144	-5.48721				Specifically downregulated in F. graminearum infection
Bradi1g02820.1		-5.68919	-8.27677				Specifically downregulated in F. graminearum infection
Bradi2g42517.1		-6.87054					Specifically downregulated in F. graminearum infection
Bradi3g44430.1		-8.06263	-6.01853				Specifically downregulated in F. graminearum infection
Bradi2g56717.1			-3.33411				Specifically downregulated in F. graminearum infection
Bradi1g17870.1			-3.34217				Specifically downregulated in F. graminearum infection
Bradi4g36601.1			-3.34793				Specifically downregulated in F. graminearum infection
Bradi3g20970.1			-3.34963				Specifically downregulated in F. graminearum infection
Bradi3g60600.1			-3.36061				Specifically downregulated in F. graminearum infection
Bradi1g26447.1			-3.37009				Specifically downregulated in F. graminearum infection
Bradi2g61100.1			-3.37642				Specifically downregulated in F. graminearum infection
Bradi2g41060.1			-3.38366				Specifically downregulated in F. graminearum infection
Bradi3g11800.1			-3.39187				Specifically downregulated in F. graminearum infection
Bradi4g29243.1			-3.39622				Specifically downregulated in F. graminearum infection
Bradi2g62100.1			-3.39844				Specifically downregulated in F. graminearum infection
Bradi2g06300.1			-3.40696				Specifically downregulated in F. graminearum infection
Bradi1g08580.1			-3.40702				Specifically downregulated in F. graminearum infection
Bradi2g60497.1			-3.41315				Specifically downregulated in F. graminearum infection
Bradi2g05680.1			-3.43224				Specifically downregulated in F. graminearum infection
Bradi3g36660.1			-3.43228				Specifically downregulated in F. graminearum infection
Bradi2g25070.1			-3.43243				Specifically downregulated in F. graminearum infection
Bradi4g20170.1			-3.44097				Specifically downregulated in F. graminearum infection
Bradi3g13190.1			-3.44355				Specifically downregulated in F. graminearum infection
Bradi4g41420.1			-3.4502				Specifically downregulated in F. graminearum infection
Bradi3g58620.1			-3.4626				Specifically downregulated in F. graminearum infection
Bradi1g08670.1			-3.46822				Specifically downregulated in F. graminearum infection
Bradi2g58290.1			-3.47008				Specifically downregulated in F. graminearum infection
Bradi1g75900.1			-3.48495				Specifically downregulated in F. graminearum infection
Bradi3g35680.1			-3.48593				Specifically downregulated in F. graminearum infection
Bradi1g78540.1			-3.48692				Specifically downregulated in F. graminearum infection
Bradi3g39490.1			-3.49214				Specifically downregulated in F. graminearum infection
Bradi3g50180.1			-3.49456				Specifically downregulated in F. graminearum infection
Bradi5g25330.1			-3.49488				Specifically downregulated in F. graminearum infection
Bradi4g11840.1			-3.50055				Specifically downregulated in F. graminearum infection
Bradi5g16270.1			-3.50253				Specifically downregulated in F. graminearum infection
Bradi1g37800.1			-3.51457				Specifically downregulated in F. graminearum infection
Bradi2g53570.1			-3.52057				Specifically downregulated in F. graminearum infection
Bradi4g30980.1			-3.52732				Specifically downregulated in F. graminearum infection
Bradi3g13237.1			-3.53157				Specifically downregulated in F. graminearum infection
Bradi3g15790.1			-3.55366				Specifically downregulated in F. graminearum infection
Bradi2g48700.1			-3.55675				Specifically downregulated in F. graminearum infection
Bradi2g35440.1			-3.56477				Specifically downregulated in F. graminearum infection
Bradi1g08450.1			-3.5697				Specifically downregulated in F. graminearum infection
Bradi4g41300.1			-3.57398				Specifically downregulated in F. graminearum infection
Bradi1g49510.1			-3.58772				Specifically downregulated in F. graminearum infection
Bradi5g13680.1			-3.60625				Specifically downregulated in F. graminearum infection
Bradi4g00350.1			-3.61009				Specifically downregulated in F. graminearum infection
Bradi5g22210.1			-3.63191				Specifically downregulated in F. graminearum infection
Bradi2g15760.1			-3.65349				Specifically downregulated in F. graminearum infection
Bradi1g71710.1			-3.65564				Specifically downregulated in F. graminearum infection
Bradi2g23990.1			-3.68958				Specifically downregulated in F. graminearum infection
Bradi4g32120.1			-3.69462				Specifically downregulated in F. graminearum infection
Bradi3g12730.1			-3.69731				Specifically downregulated in F. graminearum infection
Bradi1g00807.1			-3.69858				Specifically downregulated in F. graminearum infection
Bradi4g07560.1			-3.70081				Specifically downregulated in F. graminearum infection
Bradi2g51690.1			-3.70098				Specifically downregulated in F. graminearum infection
Bradi1g49410.1			-3.70646				Specifically downregulated in F. graminearum infection
Bradi1g71230.1			-3.72032				Specifically downregulated in F. graminearum infection
Bradi5g16497.1			-3.72424				Specifically downregulated in F. graminearum infection
Bradi3g23010.1			-3.72791				Specifically downregulated in F. graminearum infection
Bradi3g02660.1			-3.73644				Specifically downregulated in F. graminearum infection
Bradi2g03610.1			-3.75164				Specifically downregulated in F. graminearum infection
Bradi4g42080.1			-3.75186				Specifically downregulated in F. graminearum infection
Bradi4g00260.1			-3.75422				Specifically downregulated in F. graminearum infection
Bradi1g43080.1			-3.75893				Specifically downregulated in F. graminearum infection
Bradi4g28200.1			-3.78811				Specifically downregulated in F. graminearum infection
Bradi3g18460.1			-3.79816				Specifically downregulated in F. graminearum infection
Bradi1g50710.1			-3.80836				Specifically downregulated in F. graminearum infection
Bradi1g63370.1			-3.81141				Specifically downregulated in F. graminearum infection
Bradi3g20980.1			-3.82202				Specifically downregulated in F. graminearum infection
Bradi1g53160.1			-3.86192				Specifically downregulated in F. graminearum infection
Bradi1g29600.1			-3.86475				Specifically downregulated in F. graminearum infection
Bradi4g02830.1			-3.8714				Specifically downregulated in F. graminearum infection
Bradi1g12350.1			-3.88158				Specifically downregulated in F. graminearum infection
Bradi5g26790.1			-3.89343				Specifically downregulated in F. graminearum infection
Bradi5g15250.1			-3.91881				Specifically downregulated in F. graminearum infection
Bradi4g04190.1			-3.93228				Specifically downregulated in F. graminearum infection
Bradi1g74460.1			-3.96261				Specifically downregulated in F. graminearum infection
Bradi4g09910.1			-3.96274				Specifically downregulated in F. graminearum infection
Bradi1g78240.1			-4.01176				Specifically downregulated in F. graminearum infection
Bradi5g22907.1			-4.055				Specifically downregulated in F. graminearum infection
Bradi2g15290.1			-4.05988				Specifically downregulated in F. graminearum infection
Bradi1g12727.1			-4.09295				Specifically downregulated in F. graminearum infection
Bradi4g39910.1			-4.09878				Specifically downregulated in F. graminearum infection
Bradi5g16210.1			-4.12026				Specifically downregulated in F. graminearum infection
Bradi2g37560.1			-4.13136				Specifically downregulated in F. graminearum infection
Bradi4g35510.1			-4.14911				Specifically downregulated in F. graminearum infection
Bradi3g35660.1			-4.22204				Specifically downregulated in F. graminearum infection
Bradi5g23770.1			-4.27341				Specifically downregulated in F. graminearum infection
Bradi1g38090.1			-4.38411				Specifically downregulated in F. graminearum infection
Bradi3g40007.1			-4.42109				Specifically downregulated in F. graminearum infection
Bradi3g55270.1			-4.43768				Specifically downregulated in F. graminearum infection
Bradi2g11860.1			-4.45759				Specifically downregulated in F. graminearum infection
Bradi4g36840.1			-4.51179				Specifically downregulated in F. graminearum infection
Bradi1g75707.1			-4.54035				Specifically downregulated in F. graminearum infection
Bradi1g68400.1			-4.56756				Specifically downregulated in F. graminearum infection
Bradi3g09340.1			-4.59808				Specifically downregulated in F. graminearum infection
Bradi4g34770.1			-4.65805				Specifically downregulated in F. graminearum infection
Bradi3g37670.1			-4.94268				Specifically downregulated in F. graminearum infection
Bradi1g68390.1			-4.98278				Specifically downregulated in F. graminearum infection
Bradi5g13760.1			-5.01133				Specifically downregulated in F. graminearum infection
Bradi3g38840.1			-5.20878				Specifically downregulated in F. graminearum infection
Bradi5g04080.1			-5.24544				Specifically downregulated in F. graminearum infection
Bradi3g21010.1			-5.35067				Specifically downregulated in F. graminearum infection
Bradi4g35400.1			-5.38394				Specifically downregulated in F. graminearum infection
Bradi2g60270.1			-5.42117				Specifically downregulated in F. graminearum infection
Bradi1g36090.1			-5.54041				Specifically downregulated in F. graminearum infection
Bradi1g36110.1			-5.5584				Specifically downregulated in F. graminearum infection
Bradi1g33817.1			-5.60996				Specifically downregulated in F. graminearum infection
Bradi1g19900.1			-5.86078				Specifically downregulated in F. graminearum infection
Bradi2g22222.1			-7.71462				Specifically downregulated in F. graminearum infection
Bradi1g12130.1				-3.36882			Specifically downregulated in M. oryzae infection
Bradi3g06695.1				-3.54805			Specifically downregulated in M. oryzae infection
Bradi1g45567.1				-3.64241			Specifically downregulated in M. oryzae infection
Bradi2g27280.1				-3.68991	-5.00695		Specifically downregulated in M. oryzae infection
Bradi1g21980.2				-7.62286			Specifically downregulated in M. oryzae infection
Bradi5g09130.1					-3.39253		Specifically downregulated in M. oryzae infection
Bradi3g41987.1					-3.39279		Specifically downregulated in M. oryzae infection
Bradi3g04930.1					-3.39983		Specifically downregulated in M. oryzae infection
Bradi3g13727.1					-3.41535		Specifically downregulated in M. oryzae infection
Bradi3g20020.1					-3.44995		Specifically downregulated in M. oryzae infection
Bradi3g37810.1					-3.51257		Specifically downregulated in M. oryzae infection
Bradi1g34500.1					-3.53828		Specifically downregulated in M. oryzae infection
Bradi2g60886.1					-3.5649		Specifically downregulated in M. oryzae infection
Bradi4g37860.1					-3.57231		Specifically downregulated in M. oryzae infection
Bradi2g47810.1					-3.72592	-3.67955	Specifically downregulated in M. oryzae infection
Bradi4g44850.1					-3.72981	-5.08475	Specifically downregulated in M. oryzae infection
Bradi3g29770.1					-3.73397		Specifically downregulated in M. oryzae infection
Bradi1g33840.1					-3.77314		Specifically downregulated in M. oryzae infection
Bradi2g53580.1					-3.80115		Specifically downregulated in M. oryzae infection
Bradi4g21220.1					-3.82459	-4.94374	Specifically downregulated in M. oryzae infection
Bradi3g09590.1					-3.89968		Specifically downregulated in M. oryzae infection
Bradi2g43230.1					-4.41245		Specifically downregulated in M. oryzae infection
Bradi2g14500.1					-4.7917		Specifically downregulated in M. oryzae infection
Bradi2g18030.1					-4.95253	-4.15233	Specifically downregulated in M. oryzae infection
Bradi1g36990.1					-5.0937		Specifically downregulated in M. oryzae infection
Bradi2g22290.1					-5.11517		Specifically downregulated in M. oryzae infection
Bradi2g23460.1					-5.34059		Specifically downregulated in M. oryzae infection
Bradi1g27867.1					-5.7314		Specifically downregulated in M. oryzae infection
Bradi3g02280.1						-3.32939	Specifically downregulated in M. oryzae infection
Bradi4g27090.1						-3.33283	Specifically downregulated in M. oryzae infection
Bradi3g52505.1						-3.33316	Specifically downregulated in M. oryzae infection
Bradi4g25470.1						-3.36378	Specifically downregulated in M. oryzae infection
Bradi4g07290.1						-3.36818	Specifically downregulated in M. oryzae infection
Bradi4g35890.1						-3.38778	Specifically downregulated in M. oryzae infection
Bradi2g55990.1						-3.38808	Specifically downregulated in M. oryzae infection
Bradi3g33410.1						-3.38906	Specifically downregulated in M. oryzae infection
Bradi2g15590.1						-3.42719	Specifically downregulated in M. oryzae infection
Bradi2g62510.1						-3.52458	Specifically downregulated in M. oryzae infection
Bradi1g65130.1						-3.55693	Specifically downregulated in M. oryzae infection
Bradi5g11147.1						-3.56315	Specifically downregulated in M. oryzae infection
Bradi4g26354.1						-3.57257	Specifically downregulated in M. oryzae infection
Bradi1g62880.1						-3.57282	Specifically downregulated in M. oryzae infection
Bradi5g20440.1						-3.57897	Specifically downregulated in M. oryzae infection
Bradi5g23720.1						-3.60197	Specifically downregulated in M. oryzae infection
Bradi1g60787.1						-3.64104	Specifically downregulated in M. oryzae infection
Bradi5g10470.1						-3.66277	Specifically downregulated in M. oryzae infection
Bradi3g09310.1						-3.68817	Specifically downregulated in M. oryzae infection
Bradi4g16740.1						-3.69164	Specifically downregulated in M. oryzae infection
Bradi1g59720.1						-3.69568	Specifically downregulated in M. oryzae infection
Bradi1g61020.1						-3.73407	Specifically downregulated in M. oryzae infection
Bradi2g56890.1						-3.73429	Specifically downregulated in M. oryzae infection
Bradi5g23182.1						-3.84395	Specifically downregulated in M. oryzae infection
Bradi3g17287.1						-3.94111	Specifically downregulated in M. oryzae infection
Bradi5g23158.1						-3.95233	Specifically downregulated in M. oryzae infection
Bradi2g04660.1						-3.96996	Specifically downregulated in M. oryzae infection
Bradi1g01700.1						-3.97135	Specifically downregulated in M. oryzae infection
Bradi2g39830.1						-3.97881	Specifically downregulated in M. oryzae infection
Bradi2g34837.1						-3.983	Specifically downregulated in M. oryzae infection
Bradi2g17710.1						-4.05997	Specifically downregulated in M. oryzae infection
Bradi5g23400.1						-4.06145	Specifically downregulated in M. oryzae infection
Bradi4g35230.1						-4.12655	Specifically downregulated in M. oryzae infection
Bradi3g47307.1						-4.23523	Specifically downregulated in M. oryzae infection
Bradi3g38480.1						-4.29288	Specifically downregulated in M. oryzae infection
Bradi2g45105.1						-4.33599	Specifically downregulated in M. oryzae infection
Bradi2g57380.1						-4.37378	Specifically downregulated in M. oryzae infection
Bradi5g15097.1						-4.52557	Specifically downregulated in M. oryzae infection
Bradi4g16750.1						-4.56186	Specifically downregulated in M. oryzae infection
Bradi3g42180.1						-4.56573	Specifically downregulated in M. oryzae infection
Bradi2g33120.1						-4.60886	Specifically downregulated in M. oryzae infection
Bradi3g54060.1						-4.66485	Specifically downregulated in M. oryzae infection
Bradi1g51730.1						-5.14565	Specifically downregulated in M. oryzae infection
Bradi1g62655.1						-5.40705	Specifically downregulated in M. oryzae infection
Bradi3g21015.1						-5.64646	Specifically downregulated in M. oryzae infection
Bradi4g32690.1						-6.04527	Specifically downregulated in M. oryzae infection
Bradi2g41380.1						-6.88341	Specifically downregulated in M. oryzae infection

## Sheet: Table S3
Table S3. Metabolic pathway enrichment analysis on Brachypodium infected by F. graminearum or M. oryzae.
Mapman bin	Name	B. distachyon - F. graminearum		B. distachyon - M. oryzae
		Type	FDR	Type	FDR
1	PS	repressed	7.17947e-36	repressed	2.84253e-39
1.1	PS.lightreaction	repressed	5.22192e-29	repressed	9.4173e-33
1.3	PS.calvin cycle	repressed	1.68872e-05	repressed	7.61811e-06
1.1.1	PS.lightreaction.photosystem II	repressed	5.42225e-17	repressed	2.23436e-18
1.1.1.1	PS.lightreaction.photosystem II.LHC-II	repressed	1.22851e-09	repressed	2.76442e-10
1.1.1.2	PS.lightreaction.photosystem II.PSII polypeptide subunits	repressed	4.45368e-08	repressed	1.28445e-08
1.1.2	PS.lightreaction.photosystem I	repressed	0.000428995	repressed	1.9937e-05
1.1.2.2	PS.lightreaction.photosystem I.PSI polypeptide subunits	repressed	0.000148018	repressed	6.51301e-06
1.1.4	PS.lightreaction.ATP synthase			repressed	0.0408544
1.1.5	PS.lightreaction.other electron carrier (ox/red)	repressed	0.0144315	repressed	0.0326321
1.1.6	PS.lightreaction.NADH DH	repressed	0.0321087
1.1.40	PS.lightreaction.cyclic electron flow-chlororespiration	repressed	0.0353971	repressed	0.0141173
1.3.2	PS.calvin cycle.rubisco small subunit			repressed	0.0133049
9	mitochondrial electron transport / ATP synthesis			induced	0.0161196
10	cell wall	repressed	1.87347e-26
10.1	cell wall.precursor synthesis			induced	0.0143644
10.5	cell wall.cell wall proteins	repressed	5.35133e-11
10.5.1	cell wall.cell wall proteins.AGPs	repressed	1.17718e-05
10.5.1.1	cell wall.cell wall proteins.AGPs.AGP	repressed	1.17718e-05
10.5.2	cell wall.cell wall proteins.proline rich proteins	repressed	0.000278832
10.6	cell wall.degradation	repressed	2.59436e-09
10.6.1	cell wall.degradation.cellulases and beta -1,4-glucanases	repressed	0.000819143
10.6.3	cell wall.degradation.pectate lyases and polygalacturonases	repressed	1.55357e-05
10.7	cell wall.modification	repressed	5.67286e-08	repressed	0.000781822
10.8	cell wall.pectin*esterases	repressed	0.0311511
10.8.1	cell wall.pectin*esterases.PME	repressed	0.0104152
11	lipid metabolism	repressed	0.000491199
11.1	lipid metabolism.FA synthesis and FA elongation	repressed	0.000100871
11.1.10	lipid metabolism.FA synthesis and FA elongation.beta ketoacyl CoA synthase	repressed	6.26901e-05
13	amino acid metabolism	induced	0.00971362	induced	0.00345001
13.1	amino acid metabolism.synthesis	induced	0.00742682
13.1.6	amino acid metabolism.synthesis.aromatic aa	induced	0.000131094	induced	0.000351788
13.1.6.5	amino acid metabolism.synthesis.aromatic aa.tryptophan	induced	0.00971362	induced	0.046884
16	secondary metabolism			induced	0.000201523
16.1	secondary metabolism.simple phenols			repressed	0.0395537
16.1.4	secondary metabolism.isoprenoids.carotenoids			repressed	0.0176604
16.2	secondary metabolism.phenylpropanoids			induced	1.11217e-05
16.2.1	secondary metabolism.phenylpropanoids.lignin biosynthesis			induced	0.00294225
16.2.1.1	secondary metabolism.phenylpropanoids.lignin biosynthesis.PAL			induced	0.00117847
17	hormone metabolism			induced	4.13556e-05
17.3.1	hormone metabolism.brassinosteroid.synthesis-degradation	repressed	0.0490753
17.4.1	hormone metabolism.cytokinin.synthesis-degradation			induced	0.0424578
17.5	hormone metabolism.ethylene			induced	0.0425449
17.5.2	hormone metabolism.ethylene.signal transduction	induced	0.00607896
17.6.3	hormone metabolism.gibberelin.induced-regulated-responsive-activated	repressed	0.0274949
17.7	hormone metabolism.jasmonate			induced	0.0184136
17.7.1	hormone metabolism.jasmonate.synthesis-degradation			induced	0.00116686
17.7.1.5	hormone metabolism.jasmonate.synthesis-degradation.12-Oxo-PDA-reductase	induced	0.028538
19	tetrapyrrole synthesis	repressed	0.0013307	repressed	0.0164283
20	stress			induced	0.000201306
20.2	stress.abiotic			induced	0.00762143
20.2.99	stress.abiotic.unspecified			induced	2.9431e-05
26	misc			induced	0
26.2	misc.UDP glucosyl and glucoronyl transferases	induced	0.0221378	induced	1.11114e-05
26.3	misc.gluco-, galacto- and mannosidases	repressed	0.0104152
26.8	misc.nitrilases, *nitrile lyases, berberine bridge enzymes, reticuline oxidases, troponine reductases			induced	0.0330527
26.9	misc.glutathione S transferases	induced	0	induced	0.00510505
26.1	misc.cytochrome P450			induced	0.0016277
26.12	misc.peroxidases			induced	0.000102045
26.16	misc.myrosinases-lectin-jacalin	induced	0.000845713	induced	0.00510505
26.18	misc.invertase/pectin methylesterase inhibitor family protein	repressed	0.000489084
26.21	misc.protease inhibitor/seed storage/lipid transfer protein (LTP) family protein	repressed	6.75618e-05
26.28	misc.GDSL-motif lipase	repressed	6.0089e-05
27	RNA			repressed	3.5071e-07
27.1	RNA.processing			repressed	3.14571e-06
27.1.2	RNA.processing.RNA helicase			repressed	0.0258856
27.2	RNA.transcription			repressed	0.000758221
27.3.29	RNA.regulation of transcription.TCP transcription factor family	repressed	0.000888432
27.3.32	RNA.regulation of transcription.WRKY domain transcription factor family	induced	4.62423e-12	induced	2.68181e-14
27.3.64	RNA.regulation of transcription.PHOR1	induced	0.000131094	induced	0.000559341
27.3.69	RNA.regulation of transcription.SET-domain transcriptional regulator family			repressed	0.046884
27.3.80	RNA.regulation of transcription.zf-HD	repressed	0.0386755	repressed	0.0424578
28	DNA			repressed	2.94326e-10
28.1	DNA.synthesis/chromatin structure			repressed	1.11114e-05
28.2	DNA.repair			repressed	0.00120608
28.1.3	DNA.synthesis/chromatin structure.histone	repressed	0.0429317
29	protein	induced	1.15451e-06
29.2	protein.synthesis	repressed	0.000317525
29.2.1	protein.synthesis.ribosomal protein	repressed	7.96131e-10
29.2.1.1	protein.synthesis.ribosomal protein.prokaryotic	repressed	5.0339e-15	repressed	2.76442e-10
29.2.1.1.1	protein.synthesis.ribosomal protein.prokaryotic.chloroplast	repressed	1.30297e-13	repressed	2.94326e-10
29.2.1.1.1.1	protein.synthesis.ribosomal protein.prokaryotic.chloroplast.30S subunit	repressed	3.11919e-06	repressed	4.13556e-05
29.2.1.1.1.2	protein.synthesis.ribosomal protein.prokaryotic.chloroplast.50S subunit	repressed	1.60105e-07	repressed	2.07915e-05
29.2.1.2	protein.synthesis.ribosomal protein.eukaryotic			induced	1.85139e-06
29.2.1.2.1	protein.synthesis.ribosomal protein.eukaryotic.40S subunit			induced	0.00869376
29.2.1.2.2	protein.synthesis.ribosomal protein.eukaryotic.60S subunit			induced	0.000559341
29.3.3	protein.targeting.chloroplast			repressed	0.0159698
29.4	protein.postranslational modification	induced	2.8559e-07	induced	0.000311165
29.4.1	protein.postranslational modification.kinase	induced	0.0410681	induced	0.000102719
29.4.1.57	protein.postranslational modification.kinase.receptor like cytoplasmatic kinase VII			induced	0.00012566
29.5	protein.degradation	induced	7.57036e-07
29.5.11	protein.degradation.ubiquitin	induced	1.60105e-07
29.5.11.1	protein.degradation.ubiquitin.ubiquitin	induced	0.00337108
29.5.11.4	protein.degradation.ubiquitin.E3	induced	3.79215e-05
29.5.11.4.2	protein.degradation.ubiquitin.E3.RING	induced	0.0215066	induced	0.0286707
29.5.11.4.3	protein.degradation.ubiquitin.E3.SCF	induced	0.0353971
29.5.9	protein.degradation.AAA type	induced	0.0386755
29.6	protein.folding	repressed	0.00245292
30	signalling	induced	2.26871e-08	induced	7.48004e-11
30.2	signalling.receptor kinases	induced	0	induced	0
30.2.17	signalling.receptor kinases.DUF 26	induced	0	induced	0
30.2.20	signalling.receptor kinases.wheat LRK10 like	induced	0.00342374	induced	0.0167473
30.2.25	signalling.receptor kinases.wall associated kinase	induced	0.0059592
30.2.3	signalling.receptor kinases.leucine rich repeat III	repressed	0.000115993
30.3	signalling.calcium			induced	0.000426569
30.11	signalling.light			repressed	0.000261404
31.1	cell.organisation	repressed	0.0278601
31.4	cell.vesicle transport			induced	0.00510505
33.1	development.storage proteins	induced	1.68872e-05	induced	0.00106087
33.2	development.late embryogenesis abundant	induced	7.21142e-05	induced	0.00251173
34.13	transport.peptides and oligopeptides	repressed	0.000489084
34.16	transport.ABC transporters and multidrug resistance systems	induced	0.0161007
34.19	transport.Major Intrinsic Proteins	repressed	0.000317525
34.19.1	transport.Major Intrinsic Proteins.PIP	repressed	0.00825896
35	not assigned			repressed	1.96776e-11
35.1	not assigned.no ontology	repressed	0.0144315	repressed	2.34692e-15
35.1.5	not assigned.no ontology.pentatricopeptide (PPR) repeat-containing protein	repressed	9.62565e-06	repressed	2.31685e-59

## Sheet: Table S4
Table S4. Differentially expressed RLK genes of Brachypodium during the infection by F. graminearum or M. oryzae.
ID	B. distachyon - F. graminearum (logFC)				B. distachyon - M. oryzae (logFC)				MapMan Name
	CK	24h	48h	72h	CK	24h	48h	96h
bradi1g00260	0	0.249057	-0.341119	-0.607792	0	-0.148694	-0.478383	-1.21567	signalling.receptor kinases.misc
bradi1g01436	0	0.49822	2.03248	1.47948	0	0.27982	0.77576	0.575734	signalling.receptor kinases.leucine rich repeat XI
bradi1g02210	0	0.618173	2.55037	3.53662	0	0.237947	1.33213	3.37382	signalling.receptor kinases.wall associated kinase
bradi1g02440	0	0.179885	1.64446	1.7256	0	0.764757	0.874505	1.36381	signalling.receptor kinases.DUF 26
bradi1g03277	0	0.157169	-0.234523	-0.614035	0	-0.44937	-0.964802	-1.67688	signalling.receptor kinases.DUF 26
bradi1g06280	0	0.243902	0.218546	0.761123	0	0.211159	1.85937	0.771501	signalling.receptor kinases.S-locus glycoprotein like
bradi1g07180	0	-0.414043	-1.20437	-1.6813	0	-0.131237	-1.19046	-1.43311	signalling.receptor kinases.leucine rich repeat XI
bradi1g10950	0	0.260566	0.81315	0.761461	0	0.378347	0.769617	0.756393	signalling.receptor kinases.DUF 26
bradi1g12377	0	3.8795	7.89668	8.5704	0	3.17557	6.25293	9.17966	signalling.receptor kinases.DUF 26
bradi1g12397	0	2.24916	3.8907	4.51508	0	1.54037	3.00263	4.74267	signalling.receptor kinases.DUF 26
bradi1g12410	0	1.38705	4.85453	6.27737	0	0.705441	3.4932	4.9843	signalling.receptor kinases.DUF 26
bradi1g14060	0	0.773931	5.55366	7.00994	0	0.354028	3.47737	5.15032	signalling.receptor kinases.DUF 26
bradi1g15850	0	0.435844	1.13643	1.46045	0	1.1628	2.55511	3.1665	signalling.receptor kinases.leucine rich repeat XI
bradi1g17620	0	-0.180918	-0.365336	-0.703066	0	0.713866	1.51076	1.35657	signalling.receptor kinases.leucine rich repeat III
bradi1g22650	0	2.14507	5.69173	6.48757	0	2.8057	4.35786	7.15032	signalling.receptor kinases.leucine rich repeat XI
bradi1g25090	0	0.353212	1.42222	1.74847	0	0.13496	0.65997	1.71979	signalling.receptor kinases.DUF 26
bradi1g25180	0	0.221621	1.06071	1.28394	0	-0.0613444	-0.292537	0.532257	signalling.receptor kinases.DUF 26
bradi1g25187	0	1.28253	4.7978	5.77904	0	0.390967	0.819593	2.48789	signalling.receptor kinases.DUF 26
bradi1g25487	0	0.687813	1.74793	1.82683	0	0.937252	0.076754	1.33579	signalling.receptor kinases.DUF 26
bradi1g25497	0	0.477979	1.85329	1.92715	0	1.42167	1.4465	4.13034	signalling.receptor kinases.DUF 26
bradi1g25540	0	1.25744	2.80288	2.42003	0	0.783226	0.863552	-0.014946	signalling.receptor kinases.DUF 26
bradi1g25552	0	2.70594	5.45933	4.991	0	2.44836	3.14555	2.15544	signalling.receptor kinases.DUF 26
bradi1g25564	0	0.36644	1.58983	2.37403	0	0.613767	0.660727	0.105745	signalling.receptor kinases.DUF 26
bradi1g25600	0	0.933879	2.22027	2.13279	0	1.45171	2.3612	1.33162	signalling.receptor kinases.DUF 26
bradi1g25647	0	0.756884	1.73842	1.72775	0	1.21187	1.1089	0.915923	signalling.receptor kinases.DUF 26
bradi1g25657	0	0.33921	1.3011	1.4449	0	0.465192	1.46465	2.78282	signalling.receptor kinases.DUF 26
bradi1g25697	0	2.09217	4.6426	5.21683	0	0.67232	0.916249	2.43242	signalling.receptor kinases.DUF 26
bradi1g25710	0	0.941031	1.08226	1.14964	0	-0.163883	0.291946	0.988932	signalling.receptor kinases.DUF 26
bradi1g25717	0	0.549007	0.826728	0.817921	0	-0.0454495	0.417315	1.2298	signalling.receptor kinases.DUF 26
bradi1g25727	0	1.06197	2.10791	2.35821	0	0.283949	1.59106	2.58025	signalling.receptor kinases.DUF 26
bradi1g25760	0	0.524108	1.46217	2.07561	0	0.923891	0.942732	2.14935	signalling.receptor kinases.DUF 26
bradi1g26900	0	-0.275047	-1.23861	-1.26116	0	-0.22881	-1.45816	-0.484779	signalling.receptor kinases.leucine rich repeat XI
bradi1g29792	0	0.917725	2.45597	2.87937	0	-0.606519	0.361406	1.53831	signalling.receptor kinases.leucine rich repeat XI
bradi1g30160	0	-0.342643	-1.33021	-0.8952	0	-0.101001	-0.636283	-1.4886	signalling.receptor kinases.leucine rich repeat XI
bradi1g30277	0	-0.549812	-1.25453	-1.53136	0	-0.142825	-1.10633	-1.05398	signalling.receptor kinases.leucine rich repeat III
bradi1g31730	0	-0.772583	-0.564715	-1.57911	0	0.310234	0.0284263	-1.3206	signalling.receptor kinases.leucine rich repeat III
bradi1g32160	0	2.02022	4.46768	4.49001	0	0.901387	2.03848	3.40777	signalling.receptor kinases.leucine rich repeat XI
bradi1g32630	0	0.360708	2.00148	2.38062	0	0.699176	1.57488	1.96216	signalling.receptor kinases.DUF 26
bradi1g33457	0	0.887846	2.0181	2.1107	0	0.854962	1.49193	1.21221	signalling.receptor kinases.DUF 26
bradi1g33510	0	0.256501	1.3796	1.86839	0	-0.213891	-0.221502	1.19143	signalling.receptor kinases.leucine rich repeat XI
bradi1g33620	0	0.510414	1.56467	1.79902	0	0.221145	2.28579	2.96008	signalling.receptor kinases.DUF 26
bradi1g36720	0	0.748168	0.75345	0.567789	0	1.54118	1.72497	1.70319	signalling.receptor kinases.DUF 26
bradi1g38710	0	1.09789	1.67047	1.4368	0	0.603238	1.41827	1.62587	signalling.receptor kinases.wheat LRK10 like
bradi1g42397	0	1.17932	1.91923	1.68316	0	0.62726	-0.131801	-0.731103	signalling.receptor kinases.DUF 26
bradi1g43417	0	1.55312	4.01657	3.52456	0	1.68802	3.94758	4.15937	signalling.receptor kinases.leucine rich repeat XI
bradi1g43880	0	4.99821	7.70298	7.9719	0	1.82187	8.0091	10.0951	signalling.receptor kinases.DUF 26
bradi1g46450	0	-0.259736	-1.5521	-2.54624	0	-0.196898	-0.660909	-1.33074	signalling.receptor kinases.leucine rich repeat XI
bradi1g47990	0	0.727512	1.34016	1.9588	0	0.328676	0.530956	1.98755	signalling.receptor kinases.leucine rich repeat XI
bradi1g48380	0	-0.307588	-0.631463	-0.815256	0	0.494487	3.57768	5.50244	signalling.receptor kinases.DUF 26
bradi1g49950	0	-0.0277541	-1.14854	-2.23786	0	-0.245487	-0.922375	-0.866604	signalling.receptor kinases.leucine rich repeat XI
bradi1g51630	0	0.0234509	-0.832479	-1.29093	0	-0.451832	-1.17186	-1.17176	signalling.receptor kinases.DUF 26
bradi1g54280	0	-0.135564	-1.19321	-1.61011	0	-0.230497	-1.00274	-1.64905	signalling.receptor kinases.leucine rich repeat XI
bradi1g57900	0	-0.217231	-0.673767	-1.45401	0	-0.250751	-0.67564	-0.781726	signalling.receptor kinases.leucine rich repeat XI
bradi1g58120	0	1.45418	3.7371	3.67629	0	1.42389	3.89255	4.16093	signalling.receptor kinases.DUF 26
bradi1g58140	0	0.433242	5.17442	6.58565	0	2.58524	7.44836	10.7103	signalling.receptor kinases.DUF 26
bradi1g66450	0	1.32282	2.25462	2.61923	0	0.983284	1.38339	0.824044	signalling.receptor kinases.DUF 26
bradi1g67050	0	0.179691	-0.161162	-0.522056	0	-0.500881	-0.313591	-0.313032	signalling.receptor kinases.leucine rich repeat XI
bradi1g69097	0	-0.494602	-2.07787	-3.07055	0	-0.522712	-1.73122	-2.54044	signalling.receptor kinases.leucine rich repeat XI
bradi1g69550	0	-0.154555	-1.35433	-1.97722	0	0.299108	-0.700125	-0.63905	signalling.receptor kinases.leucine rich repeat III
bradi1g75950	0	0.433751	0.961982	0.715269	0	1.50222	3.3206	2.19839	signalling.receptor kinases.DUF 26
bradi2g00490	0	0.381629	0.933984	0.476108	0	-0.379354	-1.11595	-1.20418	signalling.receptor kinases.leucine rich repeat XI
bradi2g01120	0	0.893928	2.72032	3.05347	0	0.877225	2.71294	3.61186	signalling.receptor kinases.DUF 26
bradi2g01130	0	1.92759	3.41477	3.65113	0	0.0470237	2.29488	4.18435	signalling.receptor kinases.DUF 26
bradi2g01150	0	1.03225	1.73846	1.79136	0	-0.37218	1.39303	2.05996	signalling.receptor kinases.DUF 26
bradi2g01310	0	1.87007	2.52976	2.7933	0	2.37376	3.57387	3.95669	signalling.receptor kinases.DUF 26
bradi2g01320	0	2.2485	3.19693	3.38821	0	1.98973	3.08748	3.45204	signalling.receptor kinases.DUF 26
bradi2g01937	0	-0.200237	1.55593	2.43642	0	1.09146	3.59085	4.80799	signalling.receptor kinases.DUF 26
bradi2g02440	0	2.29656	5.23507	5.91396	0	1.85533	2.56395	3.25779	signalling.receptor kinases.wheat LRK10 like
bradi2g02450	0	2.9563	6.05515	7.13274	0	1.55639	2.27304	2.92377	signalling.receptor kinases.wheat LRK10 like
bradi2g02460	0	3.21139	6.40143	7.20624	0	-0.0924874	2.27053	3.32237	signalling.receptor kinases.wheat LRK10 like
bradi2g02477	0	1.24546	3.29825	3.44578	0	0.000145733	0.721596	2.68146	signalling.receptor kinases.DUF 26
bradi2g02510	0	1.29191	3.15915	3.53001	0	0.350632	1.36477	1.84354	signalling.receptor kinases.DUF 26
bradi2g02537	0	0.888644	2.88245	3.99873	0	0.155032	1.51374	4.17446	signalling.receptor kinases.DUF 26
bradi2g02700	0	-0.0177612	-0.515537	-1.10293	0	-0.337393	-0.548296	-1.38999	signalling.receptor kinases.misc
bradi2g03890	0	-0.0194213	-0.837233	-1.46913	0	-0.0470805	-1.53714	-1.50148	signalling.receptor kinases.leucine rich repeat XI
bradi2g07337	0	0.00317791	-0.825814	-1.65159	0	-0.0687343	-0.283715	-0.721004	signalling.receptor kinases.DUF 26
bradi2g07347	0	0.194942	1.72554	2.05283	0	1.07951	1.48714	1.4579	signalling.receptor kinases.DUF 26
bradi2g08350	0	-0.144323	-0.634609	-1.63892	0	0.462759	-0.390389	-1.3586	signalling.receptor kinases.leucine rich repeat XI
bradi2g10692	0	0.59159	1.68844	1.66363	0	0.622552	1.02358	0.984689	signalling.receptor kinases.DUF 26
bradi2g12580	0	3.60924	5.06652	4.55965	0	0.0863794	2.22785	2.47331	signalling.receptor kinases.DUF 26
bradi2g12900	0	2.08389	4.12195	4.11234	0	2.36862	3.73412	3.83385	signalling.receptor kinases.DUF 26
bradi2g12910	0	2.28821	4.15283	4.48412	0	2.39425	3.48564	2.68259	signalling.receptor kinases.DUF 26
bradi2g19297	0	0.43817	0.507144	0.681609	0	0.479565	1.94921	2.13973	signalling.receptor kinases.misc
bradi2g19380	0	0.858653	2.39527	2.81167	0	1.50274	2.15213	3.10111	signalling.receptor kinases.leucine rich repeat XI
bradi2g20687	0	0.256552	2.08015	2.6681	0	0.627716	1.69147	1.82573	signalling.receptor kinases.DUF 26
bradi2g24930	0	0.117721	1.34519	1.63802	0	1.6662	1.53248	0.824073	signalling.receptor kinases.DUF 26
bradi2g25320	0	0.392949	1.96713	2.21157	0	0.284891	1.40347	2.05759	signalling.receptor kinases.leucine rich repeat XI
bradi2g26467	0	0.150834	1.12676	1.39113	0	0.193954	0.679108	1.63687	signalling.receptor kinases.misc
bradi2g34620	0	0.134051	0.880077	1.78723	0	-0.443987	0.636509	0.879374	signalling.receptor kinases.DUF 26
bradi2g34630	0	1.39436	2.21063	3.33926	0	0.158107	3.16993	5.08089	signalling.receptor kinases.S-locus glycoprotein like
bradi2g37150	0	1.63453	3.06735	3.72483	0	1.9439	2.12504	2.01519	signalling.receptor kinases.DUF 26
bradi2g38260	0	0.587464	0.54532	0.57918	0	-0.445787	-0.510066	-1.37256	signalling.receptor kinases.wall associated kinase
bradi2g38300	0	0.350208	-0.220623	-0.488586	0	-0.0307132	-0.5652	-0.831452	signalling.receptor kinases.misc
bradi2g39830	0	-1.97228	-2.76377	-3.25358	0	-1.09506	-0.491231	-3.97881	signalling.receptor kinases.leucine rich repeat XI
bradi2g41696	0	-0.226967	-1.1277	-1.09533	0	-0.381369	-1.30235	-0.463119	signalling.receptor kinases.DUF 26
bradi2g42820	0	1.94731	3.84912	3.42488	0	0.652287	4.01808	5.1481	signalling.receptor kinases.leucine rich repeat XI
bradi2g42890	0	0.131397	0.883705	1.1185	0	0.701426	1.25441	1.8979	signalling.receptor kinases.leucine rich repeat XI
bradi2g43110	0	-0.323217	-1.39179	-2.04547	0	0.560649	2.62363	2.49847	signalling.receptor kinases.leucine rich repeat III
bradi2g46140	0	0.644256	2.05314	1.82795	0	-0.0236046	1.09445	1.10852	signalling.receptor kinases.DUF 26
bradi2g47010	0	0.922154	3.10616	3.97386	0	1.16925	3.16116	4.99642	signalling.receptor kinases.DUF 26
bradi2g47020	0	1.05842	1.33541	1.75787	0	0.422019	3.02716	3.58236	signalling.receptor kinases.wheat LRK10 like
bradi2g47030	0	1.01174	2.05422	1.58739	0	2.32527	4.8738	4.86116	signalling.receptor kinases.wheat LRK10 like
bradi2g47050	0	0.585916	2.13532	2.63492	0	0.288303	2.96447	3.48423	signalling.receptor kinases.misc
bradi2g47060	0	0.589548	2.6858	3.66306	0	0.46213	2.7765	4.35343	signalling.receptor kinases.DUF 26
bradi2g47170	0	-0.0491312	1.01466	2.10504	0	-0.197959	0.272944	1.57302	signalling.receptor kinases.DUF 26
bradi2g48280	0	-0.25826	-0.771567	-1.23989	0	-0.343398	-1.31068	-1.01318	signalling.receptor kinases.leucine rich repeat XI
bradi2g48530	0	3.89185	8.07244	8.56568	0	-1.06693	-1.02446	4.49375	signalling.receptor kinases.misc
bradi2g49447	0	0.60802	2.14387	2.29113	0	1.10375	2.30847	2.96787	signalling.receptor kinases.leucine rich repeat XI
bradi2g51560	0	1.79697	4.30451	4.38788	0	1.25545	5.15533	6.89353	signalling.receptor kinases.DUF 26
bradi2g51570	0	1.78669	2.93184	3.35938	0	0.357749	2.00351	3.01958	signalling.receptor kinases.DUF 26
bradi2g51842	0	4.54497	7.60476	7.56157	0	4.05654	6.08997	6.67907	signalling.receptor kinases.DUF 26
bradi2g51917	0	1.59976	3.24302	3.36509	0	2.14274	3.86819	4.61182	signalling.receptor kinases.DUF 26
bradi2g51967	0	0.106773	-0.277031	-0.649895	0	-0.187826	-1.45257	-2.16483	signalling.receptor kinases.DUF 26
bradi2g52955	0	0.257044	0.294676	0.724039	0	0.219816	-0.266928	-0.808661	signalling.receptor kinases.misc
bradi2g52970	0	0.233669	0.894059	0.53159	0	0.589911	1.71832	-0.465995	signalling.receptor kinases.misc
bradi2g56750	0	-0.0223072	-0.409829	-1.19645	0	-1.39268	0.844068	-0.97781	signalling.receptor kinases.leucine rich repeat XI
bradi2g57410	0	-0.374566	-1.66235	-2.79091	0	-0.396968	-2.10268	-2.42696	signalling.receptor kinases.S-locus glycoprotein like
bradi2g57460	0	2.12424	5.1744	5.7915	0	2.25954	7.81305	9.99783	signalling.receptor kinases.leucine rich repeat III
bradi2g58780	0	-0.201822	0.388167	0.56436	0	0.363315	-0.117239	1.41905	signalling.receptor kinases.leucine rich repeat XI
bradi2g60530	0	0.478407	0.549293	0.948438	0	0.0945275	0.756123	2.42009	signalling.receptor kinases.wall associated kinase
bradi2g61460	0	0.700814	1.0165	0.271967	0	-0.480604	-1.07246	-0.920334	signalling.receptor kinases.leucine rich repeat XI
bradi2g61467	0	0.977293	0.364232	-0.0278294	0	-0.22403	-1.08337	-1.07786	signalling.receptor kinases.leucine rich repeat XI
bradi3g00950	0	0.746565	1.73618	1.0405	0	-0.195205	-1.0924	-1.63659	signalling.receptor kinases.DUF 26
bradi3g01170	0	0.78091	2.90358	3.14839	0	1.58491	4.00943	4.25085	signalling.receptor kinases.wall associated kinase
bradi3g01180	0	0.766331	0.889896	1.05959	0	0.477589	1.26543	1.42452	signalling.receptor kinases.wall associated kinase
bradi3g04187	0	0.373327	1.07119	0.620379	0	-0.417691	-0.634456	-0.490333	signalling.receptor kinases.leucine rich repeat XI
bradi3g04200	0	1.15132	2.85731	2.67305	0	1.08598	2.1283	2.22042	signalling.receptor kinases.leucine rich repeat XI
bradi3g04217	0	0.1403	-0.0524573	-0.606301	0	0.123826	0.431307	0.509258	signalling.receptor kinases.leucine rich repeat XI
bradi3g04227	0	0.463749	1.35943	1.25819	0	0.494123	0.912851	0.53217	signalling.receptor kinases.leucine rich repeat XI
bradi3g04240	0	0.645103	0.731073	0.613237	0	-0.0764729	-0.36915	-0.547522	signalling.receptor kinases.leucine rich repeat XI
bradi3g04670	0	-0.0274329	-0.278218	-0.874289	0	-0.329131	-0.987915	-1.66598	signalling.receptor kinases.leucine rich repeat XI
bradi3g04940	0	0.848775	4.18713	4.60839	0	0.828939	1.85864	3.06052	signalling.receptor kinases.DUF 26
bradi3g05292	0	0.943557	2.49629	1.92794	0	1.22534	2.25499	2.05871	signalling.receptor kinases.leucine rich repeat XI
bradi3g06757	0	2.88539	5.07886	5.2135	0	4.95434	8.41926	9.84727	signalling.receptor kinases.DUF 26
bradi3g07790	0	0.603991	0.671132	0.372494	0	-0.297322	-0.318586	-0.383711	signalling.receptor kinases.DUF 26
bradi3g08340	0	0.486818	0.713423	0.900917	0	-0.0813157	0.74887	0.777165	signalling.receptor kinases.leucine rich repeat XI
bradi3g08660	0	1.02851	1.73239	1.57599	0	0.430192	2.02369	2.12711	signalling.receptor kinases.leucine rich repeat XI
bradi3g08917	0	0.264306	0.997548	1.01621	0	-0.0403006	-0.357771	-1.10592	signalling.receptor kinases.DUF 26
bradi3g10600	0	1.02572	4.19801	4.37498	0	0.73195	1.16748	0.119928	signalling.receptor kinases.leucine rich repeat XI
bradi3g12650	0	-0.325706	-0.814642	-1.96437	0	-0.032578	-2.50851	-1.9471	signalling.receptor kinases.leucine rich repeat III
bradi3g15457	0	0.796409	0.647771	0.690858	0	-0.0940336	-0.187816	-0.742611	signalling.receptor kinases.DUF 26
bradi3g16430	0	0.278421	1.4394	1.77551	0	-0.424949	-0.166909	1.84187	signalling.receptor kinases.leucine rich repeat XI
bradi3g18400	0	-0.421149	1.17666	1.40651	0	-0.0115237	1.47547	1.81543	signalling.receptor kinases.leucine rich repeat XI
bradi3g21580	0	0.474869	2.28423	3.00689	0	1.08184	1.97981	2.58791	signalling.receptor kinases.DUF 26
bradi3g28380	0	0.614275	2.60111	2.76487	0	0.151803	2.89989	2.68365	signalling.receptor kinases.leucine rich repeat XI
bradi3g29120	0	-0.253718	0.909727	2.26844	0	0.312712	1.55877	0.952431	signalling.receptor kinases.DUF 26
bradi3g29770	0	-0.629812	-1.49509	-2.14864	0	0.458311	-3.73397	-1.27084	signalling.receptor kinases.leucine rich repeat III
bradi3g33990	0	0.169377	0.623882	1.34951	0	0.269764	1.20033	1.38393	signalling.receptor kinases.leucine rich repeat XI
bradi3g34470	0	-0.0459727	-0.265923	-0.823145	0	-0.135194	-1.37056	-1.52746	signalling.receptor kinases.leucine rich repeat XI
bradi3g35137	0	-0.430225	-1.40746	-1.78901	0	-0.634196	2.16338	1.25208	signalling.receptor kinases.leucine rich repeat XI
bradi3g36780	0	0.879831	3.03731	3.56899	0	0.266777	1.01791	2.09001	signalling.receptor kinases.wall associated kinase
bradi3g39670	0	2.07063	4.38897	4.82933	0	0.54677	1.54664	3.34936	signalling.receptor kinases.wall associated kinase
bradi3g39690	0	-0.0504838	1.09059	1.61427	0	-0.296296	1.2657	3.97428	signalling.receptor kinases.wall associated kinase
bradi3g40250	0	3.47965	7.58436	8.67887	0	1.41267	3.58486	5.69077	signalling.receptor kinases.DUF 26
bradi3g40257	0	-0.518275	0.900749	0.498525	0	0.980369	1.13932	1.42398	signalling.receptor kinases.DUF 26
bradi3g44717	0	-0.228441	0.619801	0.392546	0	-0.196069	-0.496619	-0.623229	signalling.receptor kinases.DUF 26
bradi3g47390	0	1.17665	3.13895	3.56884	0	-0.320301	2.57866	4.58564	signalling.receptor kinases.DUF 26
bradi3g48050	0	1.77059	3.92518	4.25847	0	0.257591	3.01417	6.15049	signalling.receptor kinases.wall associated kinase
bradi3g48060	0	-0.185503	-0.0621182	-0.359746	0	-0.182709	-0.12384	-0.600814	signalling.receptor kinases.leucine rich repeat XI
bradi3g49370	0	0.646856	1.7576	2.27706	0	0.0229238	0.765384	2.13538	signalling.receptor kinases.leucine rich repeat XI
bradi3g51110	0	0.314056	1.0773	1.16088	0	-0.46409	0.897	0.424676	signalling.receptor kinases.leucine rich repeat XI
bradi3g53070	0	1.35006	3.78839	4.66265	0	2.00963	4.65278	6.70926	signalling.receptor kinases.DUF 26
bradi3g53180	0	0.499641	3.53058	4.32866	0	2.00592	4.91298	6.74948	signalling.receptor kinases.DUF 26
bradi3g55987	0	0.391843	0.765823	0.772292	0	-0.186192	0.519865	2.00708	signalling.receptor kinases.DUF 26
bradi3g60010	0	-0.454629	-0.339869	-1.12704	0	-0.0115325	-0.734992	-1.76154	signalling.receptor kinases.misc
bradi4g00877	0	-0.331368	-1.00527	-1.01789	0	-0.386334	-1.04247	-1.1802	signalling.receptor kinases.leucine rich repeat XI
bradi4g00900	0	-0.221751	0.630504	0.538248	0	0.562869	0.711159	0.795151	signalling.receptor kinases.leucine rich repeat XI
bradi4g02020	0	1.38233	2.74737	2.72398	0	1.13097	2.9009	2.88472	signalling.receptor kinases.DUF 26
bradi4g02170	0	0.763739	1.7642	1.83703	0	0.622671	1.93093	2.58531	signalling.receptor kinases.DUF 26
bradi4g02180	0	1.132	3.29404	4.09516	0	0.986387	2.37912	3.63503	signalling.receptor kinases.DUF 26
bradi4g02190	0	0.783496	1.41637	1.56714	0	1.10427	1.82967	1.78672	signalling.receptor kinases.wall associated kinase
bradi4g02210	0	0.389038	2.30838	1.84989	0	0.236918	2.7243	3.60189	signalling.receptor kinases.wall associated kinase
bradi4g02220	0	0.190697	0.700463	0.921232	0	-0.118195	1.05347	2.55083	signalling.receptor kinases.DUF 26
bradi4g02250	0	1.77709	3.53967	4.02062	0	0.336576	1.39186	3.2204	signalling.receptor kinases.DUF 26
bradi4g02287	0	3.32313	6.76208	7.22798	0	3.21265	4.41994	6.01318	signalling.receptor kinases.DUF 26
bradi4g02300	0	0.531624	3.61499	4.16975	0	-0.320488	0.430197	2.46754	signalling.receptor kinases.DUF 26
bradi4g02327	0	0.304429	0.751103	0.421398	0	0.23787	0.773165	2.15995	signalling.receptor kinases.DUF 26
bradi4g03650	0	0.23979	-0.0651856	-0.517285	0	0.0447118	0.171666	-0.623548	signalling.receptor kinases.leucine rich repeat XI
bradi4g03660	0	0.541743	0.609823	0.539869	0	0.572358	1.08672	1.0965	signalling.receptor kinases.leucine rich repeat XI
bradi4g05500	0	-0.323507	-0.987645	-1.10632	0	0.217501	1.03493	1.9884	signalling.receptor kinases.DUF 26
bradi4g05530	0	3.40823	6.39178	6.47544	0	4.20394	6.18295	7.24036	signalling.receptor kinases.DUF 26
bradi4g05730	0	0.56515	1.94735	2.81803	0	1.41696	1.79355	0.893876	signalling.receptor kinases.leucine rich repeat XI
bradi4g06210	0	0.518258	2.22174	2.83005	0	0.0242207	0.635219	2.55523	signalling.receptor kinases.DUF 26
bradi4g06700	0	0.523001	1.43605	1.04153	0	2.61164	3.0202	2.82052	signalling.receptor kinases.DUF 26
bradi4g08917	0	-0.0202714	-1.05762	-1.19744	0	-0.258872	-1.33504	-2.66391	signalling.receptor kinases.DUF 26
bradi4g09500	0	2.37848	3.30061	4.06988	0	0.987574	1.7183	3.45959	signalling.receptor kinases.DUF 26
bradi4g10367	0	0.628295	0.86028	0.62131	0	-0.524279	-0.893792	-2.07114	signalling.receptor kinases.DUF 26
bradi4g10550	0	0.318359	0.48626	1.09355	0	-0.0078292	2.46025	1.9509	signalling.receptor kinases.DUF 26
bradi4g10577	0	0.153957	0.347284	0.933246	0	-0.283864	0.909732	1.17868	signalling.receptor kinases.leucine rich repeat XI
bradi4g10987	0	0.497868	1.96735	2.30723	0	0.403094	1.27489	0.190983	signalling.receptor kinases.leucine rich repeat XI
bradi4g12180	0	-0.115116	-0.753458	-0.901316	0	-0.487488	-0.948597	-1.45801	signalling.receptor kinases.DUF 26
bradi4g12650	0	0.954728	1.1765	1.63256	0	0.126791	-0.206355	0.876882	signalling.receptor kinases.leucine rich repeat XI
bradi4g12990	0	2.03146	3.49844	3.93387	0	2.19355	3.99953	5.00735	signalling.receptor kinases.leucine rich repeat XI
bradi4g14850	0	0.0561551	-0.521913	-0.688826	0	-0.230667	-0.502411	-1.25321	signalling.receptor kinases.DUF 26
bradi4g15030	0	0.242319	0.53903	0.544057	0	-0.0739057	0.80158	0.303417	signalling.receptor kinases.DUF 26
bradi4g15200	0	0.246637	0.97089	1.95967	0	-0.650165	-0.265784	1.91068	signalling.receptor kinases.leucine rich repeat XI
bradi4g16070	0	1.02474	1.82895	1.54075	0	0.559223	1.72963	1.76247	signalling.receptor kinases.leucine rich repeat XI
bradi4g18280	0	4.40884	6.88633	7.04435	0	3.62793	6.38074	6.75088	signalling.receptor kinases.leucine rich repeat XI
bradi4g20180	0	-0.243324	-2.16761	-2.16836	0	-0.101919	-1.1727	-2.07988	signalling.receptor kinases.leucine rich repeat XI
bradi4g20817	0	0.37595	2.91731	2.15501	0	1.29571	3.89544	3.87011	signalling.receptor kinases.leucine rich repeat XI
bradi4g21836	0	-0.177761	-1.04365	-0.129498	0	-0.16959	-0.931968	-0.61411	signalling.receptor kinases.DUF 26
bradi4g21980	0	1.05375	1.29838	1.83377	0	2.19812	2.91636	1.5065	signalling.receptor kinases.DUF 26
bradi4g21990	0	0.464132	0.687424	0.730431	0	0.291149	3.23813	3.3799	signalling.receptor kinases.leucine rich repeat XI
bradi4g24410	0	0.350085	0.132623	0.461356	0	-0.313717	-0.962487	-0.986458	signalling.receptor kinases.leucine rich repeat XI
bradi4g25900	0	-0.673544	-1.42185	-1.70967	0	0.0214345	-0.863436	-1.62286	signalling.receptor kinases.DUF 26
bradi4g26450	0	0.092226	1.6071	2.03086	0	0.5185	1.03259	1.66392	signalling.receptor kinases.DUF 26
bradi4g26760	0	0.00740448	0.41577	0.88192	0	0.980587	2.35726	3.16842	signalling.receptor kinases.leucine rich repeat XI
bradi4g27280	0	0.600584	0.829914	0.743433	0	2.51091	4.33285	4.38352	signalling.receptor kinases.DUF 26
bradi4g27341	0	1.18837	2.15599	0.483524	0	2.4456	2.14264	-0.206363	signalling.receptor kinases.leucine rich repeat III
bradi4g29790	0	-0.29433	3.03919	4.13943	0	0.404085	0.58671	3.1294	signalling.receptor kinases.DUF 26
bradi4g31970	0	-0.0316529	1.1926	1.99927	0	-0.346141	-0.0727792	1.43549	signalling.receptor kinases.misc
bradi4g36910	0	-0.0554983	-0.519536	-0.837969	0	-0.514366	-0.563466	-1.71113	signalling.receptor kinases.DUF 26
bradi4g38645	0	-0.549272	-0.904487	-0.909274	0	0.337673	-0.0529456	-1.45418	signalling.receptor kinases.wall associated kinase
bradi4g39810	0	0.440188	2.00571	1.57675	0	0.422068	3.15126	2.8018	signalling.receptor kinases.wall associated kinase
bradi4g43290	0	-0.14414	0.770874	1.63385	0	0.229475	0.649975	1.47879	signalling.receptor kinases.DUF 26
bradi4g45180	0	-0.133536	0.572307	0.795258	0	-0.0849556	1.83916	3.3565	signalling.receptor kinases.misc
bradi4g45227	0	0.13803	-0.30305	-0.670109	0	-0.512574	-0.515063	-1.07144	signalling.receptor kinases.DUF 26
bradi5g00925	0	1.27002	1.89377	1.7303	0	0.673322	1.01216	0.835491	signalling.receptor kinases.wall associated kinase
bradi5g01462	0	0.332029	0.378335	0.0926714	0	-0.248379	0.0799025	-0.389185	signalling.receptor kinases.DUF 26
bradi5g02980	0	0.151115	0.821633	1.18668	0	0.318014	3.3906	4.62445	signalling.receptor kinases.DUF 26
bradi5g03127	0	3.13456	5.87419	5.77744	0	1.11912	3.30774	4.3882	signalling.receptor kinases.wall associated kinase
bradi5g03632	0	-0.515819	-0.883646	-0.527737	0	-1.26062	-1.5476	-2.53919	signalling.receptor kinases.DUF 26
bradi5g03897	0	0.0725721	0.378584	0.636536	0	-0.00475269	0.143472	1.32155	signalling.receptor kinases.leucine rich repeat XI
bradi5g04330	0	-0.223185	-0.795846	-1.12113	0	-0.137933	-0.640137	-0.931378	signalling.receptor kinases.DUF 26
bradi5g14297	0	-0.468342	0.328932	1.0601	0	-0.215266	0.33784	2.5464	signalling.receptor kinases.leucine rich repeat XI
bradi5g14860	0	0.551665	0.229948	0.440695	0	0.235159	0.555759	0.910547	signalling.receptor kinases.misc
bradi5g20890	0	0.162124	-0.502525	-0.482327	0	-0.484131	-0.960616	-0.17298	signalling.receptor kinases.DUF 26
bradi5g21857	0	1.14897	3.23567	3.33275	0	0.431698	5.25157	5.86525	signalling.receptor kinases.DUF 26
bradi5g21870	0	0.998582	2.81608	3.3736	0	0.729806	0.175859	0.14215	signalling.receptor kinases.DUF 26
bradi5g22007	0	0.934761	3.49762	4.07073	0	0.797495	1.04254	2.36954	signalling.receptor kinases.leucine rich repeat XI
bradi5g22620	0	0.686535	1.49375	2.64486	0	-0.222636	1.01816	0.977358	signalling.receptor kinases.DUF 26
bradi5g22930	0	1.02924	2.66621	2.6583	0	0.696595	3.13951	4.03295	signalling.receptor kinases.DUF 26
bradi5g23027	0	0.419599	0.766678	1.67056	0	-0.0114825	1.6213	1.72487	signalling.receptor kinases.DUF 26
bradi5g23067	0	1.87866	2.54448	2.83392	0	0.148897	2.15093	1.86256	signalling.receptor kinases.DUF 26
bradi5g23290	0	3.78218	6.43381	6.71314	0	2.49902	5.88151	7.51089	signalling.receptor kinases.wall associated kinase
bradi5g24460	0	0.143485	0.675301	1.20497	0	-0.0116165	0.70934	1.56858	signalling.receptor kinases.DUF 26
bradi5g24570	0	-0.289944	-0.730043	-0.653664	0	-0.859497	-1.36278	-2.80195	signalling.receptor kinases.DUF 26
bradi5g24760	0	1.94723	4.11472	4.35675	0	0.349621	1.26428	2.04419	signalling.receptor kinases.leucine rich repeat XI
bradi5g25790	0	-0.367765	-0.54561	-0.822252	0	-0.48676	-1.25767	-1.28291	signalling.receptor kinases.DUF 26
bradi5g26287	0	0.0214386	0.447578	0.47681	0	0.286594	0.734038	1.1126	signalling.receptor kinases.leucine rich repeat X
bradi1g01007	0	-0.119939	-0.591103	-1.00165	0	0	0	0	signalling.receptor kinases.leucine rich repeat XI
bradi1g17236	0	-0.151641	-0.327672	-0.382166	0	0	0	0	signalling.receptor kinases.leucine rich repeat XI
bradi1g23040	0	-0.52461	-1.4528	-2.50829	0	0	0	0	signalling.receptor kinases.leucine rich repeat III
bradi1g23890	0	-0.0331864	-0.751094	-1.54475	0	0	0	0	signalling.receptor kinases.leucine rich repeat XI
bradi1g24230	0	-0.415673	-0.710959	-2.01929	0	0	0	0	signalling.receptor kinases.DUF 26
bradi1g26170	0	-0.0629668	-0.697088	-2.25035	0	0	0	0	signalling.receptor kinases.misc
bradi1g34700	0	0.0335252	0.232123	0.347995	0	0	0	0	signalling.receptor kinases.leucine rich repeat XI
bradi1g36970	0	5.13e-15	5.99204	6.86669	0	0	0	0	signalling.receptor kinases.leucine rich repeat XI
bradi1g37190	0	-0.256012	-0.930125	-1.1452	0	0	0	0	signalling.receptor kinases.DUF 26
bradi1g42467	0	-0.106745	-0.772702	-1.03412	0	0	0	0	signalling.receptor kinases.misc
bradi1g44220	0	-0.115182	-1.38373	-1.91976	0	0	0	0	signalling.receptor kinases.leucine rich repeat III
bradi1g48822	0	0.914854	0.229746	-0.116715	0	0	0	0	signalling.receptor kinases.wall associated kinase
bradi1g55560	0	-0.621436	-2.22608	-2.29841	0	0	0	0	signalling.receptor kinases.leucine rich repeat XI
bradi1g58260	0	-0.40952	-1.5524	-2.97481	0	0	0	0	signalling.receptor kinases.leucine rich repeat XI
bradi1g58460	0	-0.207637	-0.753617	-0.54715	0	0	0	0	signalling.receptor kinases.DUF 26
bradi1g58725	0	1.21424	1.19933	2.9682	0	0	0	0	signalling.receptor kinases.DUF 26
bradi1g62554	0	-0.485801	-1.46265	-1.26496	0	0	0	0	signalling.receptor kinases.leucine rich repeat XI
bradi1g63200	0	-0.384349	-1.41187	-2.49787	0	0	0	0	signalling.receptor kinases.leucine rich repeat III
bradi1g63350	0	-0.159602	-0.862674	-1.11928	0	0	0	0	signalling.receptor kinases.leucine rich repeat III
bradi1g65940	0	0.456505	0.448015	0.435249	0	0	0	0	signalling.receptor kinases.leucine rich repeat XI
bradi1g72190	0	0.188354	0.564656	0.595146	0	0	0	0	signalling.receptor kinases.leucine rich repeat XI
bradi1g72572	0	-0.192536	-0.598662	-0.92451	0	0	0	0	signalling.receptor kinases.DUF 26
bradi1g74660	0	0.515108	0.704646	0.61026	0	0	0	0	signalling.receptor kinases.leucine rich repeat XI
bradi1g75430	0	-0.305274	-2.1815	-2.11736	0	0	0	0	signalling.receptor kinases.misc
bradi1g75700	0	-0.29896	-0.767005	-0.871944	0	0	0	0	signalling.receptor kinases.leucine rich repeat XI
bradi1g76700	0	0.0127286	0.434027	0.501393	0	0	0	0	signalling.receptor kinases.leucine rich repeat XI
bradi2g00920	0	-0.374445	-1.911	-3.15994	0	0	0	0	signalling.receptor kinases.DUF 26
bradi2g01170	0	0.49127	1.13854	0.707895	0	0	0	0	signalling.receptor kinases.leucine rich repeat III
bradi2g02290	0	-0.3859	-1.90148	-2.96864	0	0	0	0	signalling.receptor kinases.wheat LRK10 like
bradi2g02435	0	1.06129	2.74983	3.08436	0	0	0	0	signalling.receptor kinases.leucine rich repeat XI
bradi2g06280	0	-1.21077	-3.58789	-3.39742	0	0	0	0	signalling.receptor kinases.DUF 26
bradi2g06305	0	-0.0963203	0.517457	2.38606	0	0	0	0	signalling.receptor kinases.DUF 26
bradi2g06510	0	-0.4018	-1.64498	1.31395	0	0	0	0	signalling.receptor kinases.leucine rich repeat III
bradi2g07330	0	-0.265701	-0.762459	-0.930237	0	0	0	0	signalling.receptor kinases.wall associated kinase
bradi2g08750	0	0.352338	0.568323	0.249137	0	0	0	0	signalling.receptor kinases.leucine rich repeat XI
bradi2g12770	0	-0.171977	-0.315614	-0.441576	0	0	0	0	signalling.receptor kinases.leucine rich repeat III
bradi2g13790	0	-0.0795674	-0.438306	-0.864018	0	0	0	0	signalling.receptor kinases.leucine rich repeat XI
bradi2g21390	0	-0.423505	-1.97617	-2.52246	0	0	0	0	signalling.receptor kinases.leucine rich repeat III
bradi2g22180	0	-0.266916	-0.929473	-1.24509	0	0	0	0	signalling.receptor kinases.DUF 26
bradi2g23770	0	-0.302838	-0.320462	-0.219119	0	0	0	0	signalling.receptor kinases.leucine rich repeat XI
bradi2g33260	0	-0.541677	-1.13444	0.259134	0	0	0	0	signalling.receptor kinases.leucine rich repeat XI
bradi2g33370	0	-0.414619	-2.42264	-2.14747	0	0	0	0	signalling.receptor kinases.leucine rich repeat XI
bradi2g34337	0	-0.148036	-1.18911	-2.27429	0	0	0	0	signalling.receptor kinases.leucine rich repeat XI
bradi2g37795	0	0.626279	1.28885	1.12268	0	0	0	0	signalling.receptor kinases.DUF 26
bradi2g43140	0	2.07874	5.92272	7.20958	0	0	0	0	signalling.receptor kinases.DUF 26
bradi2g46180	0	0.346494	2.1584	2.18889	0	0	0	0	signalling.receptor kinases.leucine rich repeat XI
bradi2g47256	0	0.48851	0.930364	1.48094	0	0	0	0	signalling.receptor kinases.leucine rich repeat III
bradi2g48000	0	0.367316	2.16405	2.04237	0	0	0	0	signalling.receptor kinases.leucine rich repeat XI
bradi2g50490	0	-0.0904794	-0.610725	-1.38729	0	0	0	0	signalling.receptor kinases.leucine rich repeat III
bradi2g52120	0	-0.952288	-0.875015	-1.08121	0	0	0	0	signalling.receptor kinases.leucine rich repeat III
bradi2g53420	0	-0.230038	-0.463442	-0.927925	0	0	0	0	signalling.receptor kinases.leucine rich repeat XI
bradi2g58490	0	-0.413588	-0.933768	-0.706231	0	0	0	0	signalling.receptor kinases.leucine rich repeat XI
bradi2g61247	0	-0.444823	-1.76076	-2.67276	0	0	0	0	signalling.receptor kinases.misc
bradi3g00967	0	-0.342154	-1.09283	-1.06381	0	0	0	0	signalling.receptor kinases.leucine rich repeat XI
bradi3g01230	0	-0.0483647	-0.692614	-1.03224	0	0	0	0	signalling.receptor kinases.DUF 26
bradi3g03845	0	0.56865	1.05371	2.5429	0	0	0	0	signalling.receptor kinases.leucine rich repeat XI
bradi3g04180	0	0.230439	0.914318	1.14399	0	0	0	0	signalling.receptor kinases.leucine rich repeat XI
bradi3g04210	0	0.500757	1.00875	0.521443	0	0	0	0	signalling.receptor kinases.leucine rich repeat XI
bradi3g04280	0	-1.07784	-1.29883	-1.52577	0	0	0	0	signalling.receptor kinases.leucine rich repeat XI
bradi3g06556	0	-0.466035	-0.818109	-0.633307	0	0	0	0	signalling.receptor kinases.leucine rich repeat XI
bradi3g08070	0	1.12776	1.55721	0.792464	0	0	0	0	signalling.receptor kinases.leucine rich repeat XI
bradi3g09010	0	-0.0193315	-0.808515	-0.472569	0	0	0	0	signalling.receptor kinases.DUF 26
bradi3g13710	0	-0.606477	-1.00124	-1.25039	0	0	0	0	signalling.receptor kinases.DUF 26
bradi3g15400	0	-0.150143	0.294807	0.533873	0	0	0	0	signalling.receptor kinases.DUF 26
bradi3g15600	0	0.215841	0.563595	1.05677	0	0	0	0	signalling.receptor kinases.leucine rich repeat XI
bradi3g34350	0	-0.389571	-0.344952	-0.320905	0	0	0	0	signalling.receptor kinases.DUF 26
bradi3g39500	0	0.0239736	0.415208	0.218008	0	0	0	0	signalling.receptor kinases.leucine rich repeat XI
bradi3g39890	0	-0.504458	-2.08699	-3.00174	0	0	0	0	signalling.receptor kinases.leucine rich repeat III
bradi3g39910	0	-0.539091	-1.60883	-2.73758	0	0	0	0	signalling.receptor kinases.leucine rich repeat XI
bradi3g40110	0	-0.23195	-0.58537	-1.07849	0	0	0	0	signalling.receptor kinases.DUF 26
bradi3g43510	0	0.666156	3.59163	4.26977	0	0	0	0	signalling.receptor kinases.DUF 26
bradi3g46060	0	0.102648	0.65802	0.694511	0	0	0	0	signalling.receptor kinases.leucine rich repeat XI
bradi3g52620	0	-0.209181	-0.67052	-0.892774	0	0	0	0	signalling.receptor kinases.leucine rich repeat XI
bradi3g59550	0	-0.0633437	-0.51262	-0.508473	0	0	0	0	signalling.receptor kinases.DUF 26
bradi3g60593	0	-0.587332	-0.508991	3.40647	0	0	0	0	signalling.receptor kinases.leucine rich repeat III
bradi3g60600	0	-0.646656	-2.34771	-3.36061	0	0	0	0	signalling.receptor kinases.leucine rich repeat XI
bradi4g00550	0	-0.108865	-1.44892	-2.32251	0	0	0	0	signalling.receptor kinases.DUF 26
bradi4g02930	0	-0.109834	-0.256169	-0.468312	0	0	0	0	signalling.receptor kinases.misc
bradi4g04060	0	0.528193	0.512634	0.862248	0	0	0	0	signalling.receptor kinases.misc
bradi4g04077	0	0.501884	0.41916	1.00464	0	0	0	0	signalling.receptor kinases.DUF 26
bradi4g07000	0	-0.113518	0.254089	0.639185	0	0	0	0	signalling.receptor kinases.DUF 26
bradi4g10520	0	0.543662	0.460449	0.639404	0	0	0	0	signalling.receptor kinases.DUF 26
bradi4g10557	0	-0.757121	-0.64149	0.121432	0	0	0	0	signalling.receptor kinases.DUF 26
bradi4g10600	0	-0.0966117	-0.67654	-0.433492	0	0	0	0	signalling.receptor kinases.DUF 26
bradi4g12955	0	1.22559	1.4315	2.98478	0	0	0	0	signalling.receptor kinases.leucine rich repeat III
bradi4g13300	0	-0.685625	-0.12299	-1.40599	0	0	0	0	signalling.receptor kinases.DUF 26
bradi4g14220	0	-0.431633	-1.28412	-1.45147	0	0	0	0	signalling.receptor kinases.leucine rich repeat XI
bradi4g20000	0	-0.28353	-1.62588	-2.43006	0	0	0	0	signalling.receptor kinases.leucine rich repeat III
bradi4g20170	0	-0.612336	-2.55495	-3.44097	0	0	0	0	signalling.receptor kinases.leucine rich repeat XI
bradi4g21830	0	-0.309371	-1.57352	-2.02889	0	0	0	0	signalling.receptor kinases.DUF 26
bradi4g22012	0	-2.49916	-4.67696	-4.49403	0	0	0	0	signalling.receptor kinases.leucine rich repeat XI
bradi4g28107	0	-0.398556	1.23352	1.76891	0	0	0	0	signalling.receptor kinases.misc
bradi4g28510	0	0.435974	0.593134	0.617485	0	0	0	0	signalling.receptor kinases.DUF 26
bradi4g30480	0	-0.279234	-1.09292	-0.965593	0	0	0	0	signalling.receptor kinases.leucine rich repeat XI
bradi4g33160	0	-0.48532	-2.13493	-2.00527	0	0	0	0	signalling.receptor kinases.DUF 26
bradi4g37190	0	0.703483	1.28051	2.84667	0	0	0	0	signalling.receptor kinases.DUF 26
bradi4g41925	0	0.674796	0.998218	3.06408	0	0	0	0	signalling.receptor kinases.DUF 26
bradi4g44320	0	0.0450708	-0.114755	-1.3085	0	0	0	0	signalling.receptor kinases.leucine rich repeat III
bradi4g44797	0	-0.463631	0.22085	-0.585698	0	0	0	0	signalling.receptor kinases.leucine rich repeat XI
bradi5g01210	0	-0.39704	-1.57841	-2.29453	0	0	0	0	signalling.receptor kinases.wall associated kinase
bradi5g11330	0	-0.00967816	-0.684393	-0.816012	0	0	0	0	signalling.receptor kinases.leucine rich repeat XI
bradi5g13170	0	-0.0555226	-0.462104	-0.894581	0	0	0	0	signalling.receptor kinases.leucine rich repeat XI
bradi5g13280	0	-1.8867	5.16238	6.49467	0	0	0	0	signalling.receptor kinases.DUF 26
bradi5g18616	0	-0.0956205	0.521867	2.61698	0	0	0	0	signalling.receptor kinases.leucine rich repeat XI
bradi5g19017	0	-0.735887	-1.05041	-1.8215	0	0	0	0	signalling.receptor kinases.DUF 26
bradi5g19387	0	0.229827	0.877178	1.34785	0	0	0	0	signalling.receptor kinases.DUF 26
bradi5g23307	0	-0.30229	-0.415705	-0.685664	0	0	0	0	signalling.receptor kinases.leucine rich repeat III
bradi5g24060	0	-0.44487	-1.67724	-2.79553	0	0	0	0	signalling.receptor kinases.DUF 26
bradi5g25090	0	-0.148031	-0.469364	-0.784976	0	0	0	0	signalling.receptor kinases.leucine rich repeat XI
bradi5g25950	0	-0.634915	-2.43396	-2.75399	0	0	0	0	signalling.receptor kinases.leucine rich repeat XI
bradi5g26150	0	-0.548134	3.47714	4.14245	0	0	0	0	signalling.receptor kinases.leucine rich repeat XI
bradi5g26770	0	-0.124853	-0.704699	-1.20519	0	0	0	0	signalling.receptor kinases.DUF 26
bradi5g27155	0	0.358733	0.607298	2.46784	0	0	0	0	signalling.receptor kinases.DUF 26
bradi1g00270	0	0	0	0	0	-0.225094	-0.700378	-1.13533	signalling.receptor kinases.leucine rich repeat XI
bradi1g05490	0	0	0	0	0	0.360062	0.569467	1.35171	signalling.receptor kinases.DUF 26
bradi1g11397	0	0	0	0	0	-0.38162	0.013433	-1.01768	signalling.receptor kinases.leucine rich repeat III
bradi1g21070	0	0	0	0	0	0.204726	0.235899	0.681125	signalling.receptor kinases.leucine rich repeat XI
bradi1g21337	0	0	0	0	0	0.224236	-0.24369	-0.67913	signalling.receptor kinases.DUF 26
bradi1g25588	0	0	0	0	0	0.48947	1.77156	2.95346	signalling.receptor kinases.DUF 26
bradi1g25630	0	0	0	0	0	1.62904	4.74985	5.8092	signalling.receptor kinases.DUF 26
bradi1g27157	0	0	0	0	0	0.597887	0.439389	0.754098	signalling.receptor kinases.DUF 26
bradi1g31650	0	0	0	0	0	-0.0165627	-0.732126	-0.150034	signalling.receptor kinases.leucine rich repeat XI
bradi1g31970	0	0	0	0	0	0.413769	1.12786	2.11107	signalling.receptor kinases.DUF 26
bradi1g33640	0	0	0	0	0	0.505205	1.33119	1.00218	signalling.receptor kinases.S-locus glycoprotein like
bradi1g37780	0	0	0	0	0	-0.141645	-0.336241	-0.545056	signalling.receptor kinases.leucine rich repeat XI
bradi1g41780	0	0	0	0	0	-0.128155	-0.342699	-0.472898	signalling.receptor kinases.DUF 26
bradi1g42377	0	0	0	0	0	0.0772025	-0.0906072	-0.599591	signalling.receptor kinases.DUF 26
bradi1g42450	0	0	0	0	0	1.22924	2.1731	-0.552522	signalling.receptor kinases.DUF 26
bradi1g46920	0	0	0	0	0	-0.334717	-0.591226	-1.15251	signalling.receptor kinases.leucine rich repeat XI
bradi1g52680	0	0	0	0	0	0.19907	0.256802	0.381258	signalling.receptor kinases.DUF 26
bradi1g67770	0	0	0	0	0	-0.133954	-0.420096	-0.398768	signalling.receptor kinases.DUF 26
bradi1g77780	0	0	0	0	0	-0.349649	0.041289	-1.47042	signalling.receptor kinases.leucine rich repeat XI
bradi1g78820	0	0	0	0	0	-1.13618	1.88766	2.48412	signalling.receptor kinases.leucine rich repeat XI
bradi2g00831	0	0	0	0	0	0.207519	0.15519	-0.798252	signalling.receptor kinases.DUF 26
bradi2g01440	0	0	0	0	0	1.61104	2.978	1.82554	signalling.receptor kinases.leucine rich repeat XI
bradi2g02160	0	0	0	0	0	-0.0926541	1.18969	-0.816425	signalling.receptor kinases.DUF 26
bradi2g02530	0	0	0	0	0	-0.771242	0.370761	1.17458	signalling.receptor kinases.leucine rich repeat XI
bradi2g06440	0	0	0	0	0	-0.150895	-0.113245	-0.811423	signalling.receptor kinases.DUF 26
bradi2g12510	0	0	0	0	0	0.550247	0.967391	1.30003	signalling.receptor kinases.S-locus glycoprotein like
bradi2g25210	0	0	0	0	0	0.222366	0.53353	1.34518	signalling.receptor kinases.DUF 26
bradi2g33060	0	0	0	0	0	0.43591	0.260925	1.9803	signalling.receptor kinases.leucine rich repeat XI
bradi2g35490	0	0	0	0	0	0.171503	1.29568	1.68196	signalling.receptor kinases.wall associated kinase
bradi2g35970	0	0	0	0	0	-0.565922	-0.392799	-1.01007	signalling.receptor kinases.leucine rich repeat XI
bradi2g37730	0	0	0	0	0	0.0719654	0.0445692	-1.1025	signalling.receptor kinases.DUF 26
bradi2g46840	0	0	0	0	0	0.0917764	0.565752	0.00575345	signalling.receptor kinases.leucine rich repeat XI
bradi2g50920	0	0	0	0	0	0	6.26835	8.65607	signalling.receptor kinases.DUF 26
bradi2g51940	0	0	0	0	0	2.07627	2.21929	3.55126	signalling.receptor kinases.leucine rich repeat XI
bradi2g53210	0	0	0	0	0	-0.322241	-0.193202	-1.16429	signalling.receptor kinases.leucine rich repeat XI
bradi2g56547	0	0	0	0	0	-1.11961	-0.613628	-0.122145	signalling.receptor kinases.leucine rich repeat X
bradi2g58110	0	0	0	0	0	-0.093222	-0.0085854	-0.572466	signalling.receptor kinases.leucine rich repeat XI
bradi2g60740	0	0	0	0	0	-0.143605	-0.354376	-0.1547	signalling.receptor kinases.misc
bradi2g62670	0	0	0	0	0	-0.198824	-0.487867	-1.0579	signalling.receptor kinases.wall associated kinase
bradi3g01157	0	0	0	0	0	0.845208	4.21146	4.19341	signalling.receptor kinases.DUF 26
bradi3g01620	0	0	0	0	0	0.574895	1.08952	0.926435	signalling.receptor kinases.leucine rich repeat XI
bradi3g01780	0	0	0	0	0	-0.0331479	1.81768	1.49204	signalling.receptor kinases.leucine rich repeat XI
bradi3g03350	0	0	0	0	0	-0.0378498	0.251892	0.493169	signalling.receptor kinases.leucine rich repeat XI
bradi3g04260	0	0	0	0	0	-0.211521	-0.584349	-0.747459	signalling.receptor kinases.leucine rich repeat XI
bradi3g04300	0	0	0	0	0	0.265742	-0.406578	-1.2633	signalling.receptor kinases.leucine rich repeat XI
bradi3g05760	0	0	0	0	0	-0.456954	-1.1545	-1.13079	signalling.receptor kinases.leucine rich repeat XI
bradi3g06980	0	0	0	0	0	-0.394969	-0.0980724	-1.28895	signalling.receptor kinases.leucine rich repeat XI
bradi3g08647	0	0	0	0	0	0.0974373	3.04439	3.92016	signalling.receptor kinases.DUF 26
bradi3g09005	0	0	0	0	0	0.164132	0.0896571	1.54281	signalling.receptor kinases.leucine rich repeat XI
bradi3g14112	0	0	0	0	0	-0.226661	-0.954936	-1.88261	signalling.receptor kinases.DUF 26
bradi3g15467	0	0	0	0	0	-0.044875	0.170553	-1.56345	signalling.receptor kinases.S-locus glycoprotein like
bradi3g16120	0	0	0	0	0	-0.364902	-0.683334	-0.819282	signalling.receptor kinases.DUF 26
bradi3g16860	0	0	0	0	0	-0.380217	-0.932499	-1.43905	signalling.receptor kinases.DUF 26
bradi3g17910	0	0	0	0	0	-0.0950309	0.118828	-0.971168	signalling.receptor kinases.leucine rich repeat XI
bradi3g21310	0	0	0	0	0	-0.477358	-0.304281	-1.31254	signalling.receptor kinases.DUF 26
bradi3g27570	0	0	0	0	0	0.501717	0.546306	1.06286	signalling.receptor kinases.leucine rich repeat XI
bradi3g33967	0	0	0	0	0	-0.0808159	-0.458704	-0.79475	signalling.receptor kinases.leucine rich repeat XI
bradi3g36420	0	0	0	0	0	0.167885	0.59725	-0.0571059	signalling.receptor kinases.leucine rich repeat XI
bradi3g38270	0	0	0	0	0	0.283604	-0.228983	0.417547	signalling.receptor kinases.wall associated kinase
bradi3g39680	0	0	0	0	0	1.45803	2.03817	3.48712	signalling.receptor kinases.wall associated kinase
bradi3g39710	0	0	0	0	0	-0.50086	-0.215881	2.39849	signalling.receptor kinases.leucine rich repeat III
bradi3g41520	0	0	0	0	0	1.28399	2.82965	4.05173	signalling.receptor kinases.leucine rich repeat XI
bradi3g48330	0	0	0	0	0	-0.236676	-0.342511	-0.677273	signalling.receptor kinases.leucine rich repeat XI
bradi3g49640	0	0	0	0	0	0.842664	2.9025	2.88214	signalling.receptor kinases.misc
bradi3g60060	0	0	0	0	0	-0.122516	-0.0989029	-0.557922	signalling.receptor kinases.DUF 26
bradi4g01360	0	0	0	0	0	-0.0319727	-0.569637	-0.352019	signalling.receptor kinases.wall associated kinase
bradi4g01647	0	0	0	0	0	-0.359819	-1.21528	-1.14112	signalling.receptor kinases.wall associated kinase
bradi4g01660	0	0	0	0	0	0.181684	-0.830306	-0.86791	signalling.receptor kinases.wall associated kinase
bradi4g01810	0	0	0	0	0	-0.0824773	0.469147	-0.794635	signalling.receptor kinases.DUF 26
bradi4g03130	0	0	0	0	0	-0.0401476	0.326845	0.327434	signalling.receptor kinases.misc
bradi4g04090	0	0	0	0	0	1.50137	4.74022	4.11234	signalling.receptor kinases.misc
bradi4g04100	0	0	0	0	0	-0.0350082	-0.715247	-1.54458	signalling.receptor kinases.leucine rich repeat XI
bradi4g08470	0	0	0	0	0	0.138902	-0.77377	-0.714798	signalling.receptor kinases.leucine rich repeat XI
bradi4g15500	0	0	0	0	0	-0.152001	-1.14059	-1.35388	signalling.receptor kinases.leucine rich repeat XI
bradi4g22690	0	0	0	0	0	0.00299516	0.131315	0.326495	signalling.receptor kinases.DUF 26
bradi4g26890	0	0	0	0	0	-0.169519	3.66165	4.80448	signalling.receptor kinases.leucine rich repeat XI
bradi4g28130	0	0	0	0	0	0.297201	0.369153	0.864702	signalling.receptor kinases.DUF 26
bradi4g29280	0	0	0	0	0	0.00972323	0.375101	0.884097	signalling.receptor kinases.leucine rich repeat XI
bradi4g30810	0	0	0	0	0	-0.191835	-1.43882	-1.8432	signalling.receptor kinases.leucine rich repeat XI
bradi4g30827	0	0	0	0	0	-0.102548	-0.513746	-0.762684	signalling.receptor kinases.DUF 26
bradi4g37530	0	0	0	0	0	-0.0317875	-0.465348	-1.20815	signalling.receptor kinases.DUF 26
bradi4g41960	0	0	0	0	0	-0.155025	-0.327453	-0.524282	signalling.receptor kinases.wall associated kinase
bradi4g43630	0	0	0	0	0	0.28339	0.00253232	1.22542	signalling.receptor kinases.leucine rich repeat XI
bradi4g44910	0	0	0	0	0	0.454035	1.22316	-1.39489	signalling.receptor kinases.misc
bradi5g00940	0	0	0	0	0	1.2133	2.00035	1.69281	signalling.receptor kinases.leucine rich repeat III
bradi5g03410	0	0	0	0	0	0.229995	-1.35677	-0.210794	signalling.receptor kinases.wall associated kinase
bradi5g03520	0	0	0	0	0	-0.526129	2.65566	3.26573	signalling.receptor kinases.DUF 26
bradi5g03937	0	0	0	0	0	0.366005	2.69295	5.07418	signalling.receptor kinases.leucine rich repeat XI
bradi5g03960	0	0	0	0	0	0.0787735	1.47253	1.68252	signalling.receptor kinases.leucine rich repeat XI
bradi5g14570	0	0	0	0	0	-0.197337	-0.227019	0.880958	signalling.receptor kinases.leucine rich repeat XI
bradi5g15027	0	0	0	0	0	-0.0348082	-0.746601	-0.757784	signalling.receptor kinases.leucine rich repeat XI
bradi5g18767	0	0	0	0	0	0.709517	0.61866	1.4132	signalling.receptor kinases.wall associated kinase
bradi5g21820	0	0	0	0	0	-0.141939	-0.585024	-0.536799	signalling.receptor kinases.DUF 26
bradi5g23040	0	0	0	0	0	-0.278909	3.51258	4.90426	signalling.receptor kinases.DUF 26
bradi5g23050	0	0	0	0	0	-0.202492	1.00114	0.781741	signalling.receptor kinases.DUF 26
bradi5g23060	0	0	0	0	0	-0.422927	1.35458	1.29098	signalling.receptor kinases.DUF 26
bradi5g23080	0	0	0	0	0	0.0808921	1.0749	1.13076	signalling.receptor kinases.wall associated kinase
bradi5g24470	0	0	0	0	0	-0.0764128	0.0500482	-0.539786	signalling.receptor kinases.leucine rich repeat XI
bradi5g25030	0	0	0	0	0	0.899109	1.0592	1.34239	signalling.receptor kinases.leucine rich repeat XI
bradi5g25117	0	0	0	0	0	-0.21627	-0.494965	-0.605373	signalling.receptor kinases.wall associated kinase
bradi5g25180	0	0	0	0	0	-0.450643	-0.925962	-1.76987	signalling.receptor kinases.leucine rich repeat X

## Sheet: Table S5
Table S5. Differentially expressed secondary metabolism genes of Brachypodium during the infection by F. graminearum or M. oryzae.
ID	B. distachyon - F. graminearum (logFC)				B. distachyon - M. oryzae (logFC)				MapMan Name
	CK	24h	48h	72h	CK	24h	48h	96h
bradi0068s00200	0	0.289418	-0.693585	-0.935226	0	-0.577493	-1.09655	-0.957459	secondary metabolism.flavonoids.dihydroflavonols.dihydroflavonol 4-reductase
bradi1g02150	0	-0.315275	-1.15589	-1.46167	0	-0.412477	-2.27987	-1.60834	secondary metabolism.isoprenoids.carotenoids
bradi1g03910	0	-0.0368402	-0.937173	-1.72132	0	-0.0997997	-1.16108	0.0161948	secondary metabolism.flavonoids.dihydroflavonols.dihydroflavonol 4-reductase
bradi1g05210	0	0.426038	1.43289	1.64718	0	0.646473	0.738561	0.244294	secondary metabolism.isoprenoids.mevalonate pathway.geranyl diphosphate synthase
bradi1g08480	0	-0.232729	-0.557534	-0.779335	0	0.652733	0.36861	0.291259	secondary metabolism.N misc.alkaloid-like
bradi1g10567	0	-0.317391	-2.37886	-0.356528	0	0.333547	-0.914198	7.45442	secondary metabolism.simple phenols
bradi1g13730	0	-0.457972	-1.47926	-1.94295	0	-0.458794	-0.694013	-0.699671	secondary metabolism.flavonoids.anthocyanins.anthocyanin 5-aromatic acyltransferase
bradi1g20780	0	-0.540835	-1.76136	-2.66227	0	-0.583789	-2.0033	-2.14172	secondary metabolism.isoprenoids.carotenoids
bradi1g21580	0	0.310108	0.51669	0.691331	0	0.518573	1.66066	2.75285	secondary metabolism.N misc.alkaloid-like
bradi1g22270	0	-0.699006	-1.71715	-0.542017	0	-0.350624	-1.08713	-1.13467	secondary metabolism.flavonoids.dihydroflavonols.dihydroflavonol 4-reductase
bradi1g22757	0	0.563456	0.206949	1.14237	0	-0.166987	2.09167	2.00291	secondary metabolism.phenylpropanoids
bradi1g23510	0	-0.342669	-0.795592	-1.07489	0	-0.271606	-0.637585	-1.0794	secondary metabolism.isoprenoids.non-mevalonate pathway.geranylgeranyl pyrophosphate synthase
bradi1g28960	0	-0.0078408	-0.534246	-0.468277	0	-0.2705	-0.985863	-0.838121	secondary metabolism.N misc.alkaloid-like
bradi1g29590	0	-0.0798999	-1.25358	-1.65859	0	-0.54497	-1.54411	-1.75089	secondary metabolism.isoprenoids.carotenoids.phytoene synthase
bradi1g31020	0	0.892248	2.23903	2.91146	0	0.562152	1.7609	2.81084	secondary metabolism.flavonoids.dihydroflavonols.dihydroflavonol 4-reductase
bradi1g31140	0	-0.187556	-0.0741659	0.730246	0	0.0766429	-1.25505	0.441338	secondary metabolism.wax
bradi1g31320	0	-0.202084	-0.518473	-0.630025	0	0.515889	-0.0515683	0.649026	secondary metabolism.phenylpropanoids.lignin biosynthesis.4CL
bradi1g32530	0	0.149492	0.524186	1.07565	0	0.143757	0.379896	1.08254	secondary metabolism.isoprenoids.non-mevalonate pathway.geranylgeranyl pyrophosphate synthase
bradi1g33000	0	0.698108	2.23846	3.4571	0	0.776624	1.67189	2.74627	secondary metabolism.flavonoids.dihydroflavonols.dihydroflavonol 4-reductase
bradi1g34850	0	-0.281356	-1.26401	-0.716953	0	-3.63342	3.70426	4.87738	secondary metabolism.phenylpropanoids
bradi1g35730	0	1.31469	2.56627	2.58933	0	0.542746	0.733323	0.0460286	secondary metabolism.flavonoids.dihydroflavonols.dihydroflavonol 4-reductase
bradi1g35736	0	-0.369841	-0.824829	-1.15768	0	-0.629612	-0.802783	-0.697919	secondary metabolism.flavonoids.dihydroflavonols.dihydroflavonol 4-reductase
bradi1g35742	0	0.221581	0.257086	0.555945	0	0.0901692	0.809943	1.34279	secondary metabolism.flavonoids.dihydroflavonols.dihydroflavonol 4-reductase
bradi1g37600	0	-1.0761	-3.76764	-2.87823	0	1.89578	1.73721	3.46771	secondary metabolism.simple phenols
bradi1g37620	0	-0.405824	-1.8125	-2.20915	0	1.85163	5.16654	4.49725	secondary metabolism.simple phenols
bradi1g42000	0	0.26413	-0.614879	-0.715093	0	0.0292795	-0.53086	-1.34687	secondary metabolism.isoprenoids.terpenoids
bradi1g47017	0	0.535872	-0.510556	-1.45141	0	-0.924123	-1.3825	0.110709	secondary metabolism.phenylpropanoids
bradi1g47030	0	-0.267566	-1.26083	-2.73829	0	-0.681688	-2.43984	-1.4232	secondary metabolism.phenylpropanoids
bradi1g47300	0	-0.0788489	0.799428	2.18455	0	-0.686556	4.65702	7.74263	secondary metabolism.flavonoids.dihydroflavonols.dihydroflavonol 4-reductase
bradi1g48370	0	0.21005	-0.226165	-0.533808	0	1.24034	1.75791	0.793122	secondary metabolism.phenylpropanoids.lignin biosynthesis.CCoAOMT
bradi1g49350	0	1.75713	5.1528	6.025	0	3.82288	2.78657	3.82165	secondary metabolism.phenylpropanoids
bradi1g52367	0	-0.280314	-0.852958	-0.914204	0	-0.327878	-0.495082	-0.598888	secondary metabolism.phenylpropanoids
bradi1g54390	0	-0.138894	-0.587683	-0.361405	0	-0.171083	-0.476884	-0.195708	secondary metabolism.isoprenoids.carotenoids.zeta-carotene desaturase
bradi1g54890	0	1.68796	3.59289	4.09262	0	1.75998	6.95664	7.22671	secondary metabolism.isoprenoids.non-mevalonate pathway.DXS
bradi1g59690	0	-0.203096	-0.635991	-0.50931	0	-0.482846	1.10981	1.31265	secondary metabolism.isoprenoids.terpenoids
bradi1g67310	0	0.479097	2.89446	1.88291	0	0	3.76893	7.46424	secondary metabolism.N misc.alkaloid-like
bradi1g72210	0	1.92109	5.57382	6.57332	0	0	4.70311	7.59227	secondary metabolism.phenylpropanoids
bradi1g72220	0	5.59067	9.25856	10.6984	0	5.06481	7.19963	10.8083	secondary metabolism.phenylpropanoids
bradi1g76280	0	0.242335	1.46271	1.63302	0	1.38909	2.23543	3.01705	secondary metabolism.phenylpropanoids.lignin biosynthesis.4CL
bradi1g76870	0	-0.320787	-0.43245	0.603218	0	0.149272	-0.203251	1.26463	secondary metabolism.isoprenoids.carotenoids.carotenoid beta ring hydroxylase
bradi1g77290	0	0.0646983	0.7768	1.02252	0	0.584493	0.561022	-0.0238238	secondary metabolism.isoprenoids.mevalonate pathway.HMG-CoA synthase
bradi2g03180	0	0.325352	0.733315	0.884676	0	-0.145363	-0.436743	0.315752	secondary metabolism.wax
bradi2g03437	0	0.0644378	-0.278874	-0.657684	0	-0.262419	-0.764955	-1.50428	secondary metabolism.phenylpropanoids
bradi2g04290	0	-0.112508	-0.754997	-1.25578	0	-0.683099	-2.86268	-2.51402	secondary metabolism.sulfur-containing.misc.alliinase
bradi2g13360	0	0.527414	1.86099	2.00877	0	1.33794	1.86345	2.72864	secondary metabolism.isoprenoids.mevalonate pathway.mevalonate kinase
bradi2g13470	0	0.486589	0.139529	0.596306	0	-0.10887	1.48411	2.58047	secondary metabolism.flavonoids.dihydroflavonols.dihydroflavonol 4-reductase
bradi2g14870	0	-0.125932	0.578491	1.3368	0	-0.177674	0.155686	0.6206	secondary metabolism.flavonoids.dihydroflavonols.dihydroflavonol 4-reductase
bradi2g18210	0	0.110348	-0.506219	-0.620627	0	-0.232058	-0.933993	-0.9385	secondary metabolism.isoprenoids.tocopherol biosynthesis
bradi2g23740	0	-0.597974	0.75553	0.481063	0	0.919919	1.22202	1.30058	secondary metabolism.phenylpropanoids
bradi2g25550	0	0.055545	-1.35052	-1.77723	0	-0.600366	-1.9084	-1.97914	secondary metabolism.isoprenoids.non-mevalonate pathway.DXS
bradi2g33980	0	0.153213	0.728523	0.664089	0	0.338193	0.921914	1.23405	secondary metabolism.phenylpropanoids
bradi2g41890	0	-0.0870014	-0.971476	-1.45115	0	-0.671653	-1.83888	-1.76129	secondary metabolism.isoprenoids.carotenoids.lycopene epsilon cyclase
bradi2g44480	0	-0.108297	-1.21495	-1.65377	0	0.294039	1.12031	3.53066	secondary metabolism.flavonoids.dihydroflavonols.dihydroflavonol 4-reductase
bradi2g44800	0	0.045353	0.671719	0.8678	0	0.582285	1.67322	1.04667	secondary metabolism.flavonoids.dihydroflavonols.dihydroflavonol 4-reductase
bradi2g45150	0	0.0112882	-0.64452	-1.04247	0	-0.424936	-1.15267	-2.1404	secondary metabolism.phenylpropanoids.lignin biosynthesis.4CL
bradi2g47310	0	-0.19072	-1.44542	-1.0791	0	-0.245448	-1.85431	-1.8258	secondary metabolism.isoprenoids.mevalonate pathway.farnesyl pyrophosphate synthetase
bradi2g47610	0	0.703533	0.716436	0.497975	0	0.0562022	0.866783	1.06075	secondary metabolism.isoprenoids.mevalonate pathway.farnesyl pyrophosphate synthetase
bradi2g48267	0	-0.457985	-1.33086	-1.87315	0	-0.632488	-0.458792	-2.014	secondary metabolism.sulfur-containing.misc.alliinase
bradi2g53800	0	0.0339321	1.37738	2.20304	0	0.498458	1.65263	3.79798	secondary metabolism.simple phenols
bradi2g54680	0	-0.309478	-1.96984	-1.50693	0	1.56084	-3.1436	-0.19253	secondary metabolism.simple phenols
bradi2g55050	0	-0.268841	-1.75154	-2.30641	0	-0.105019	-2.39407	-1.8922	secondary metabolism.simple phenols
bradi2g55250	0	-1.12005	-0.13245	0.945555	0	-0.957372	-0.641748	2.62652	secondary metabolism.phenylpropanoids
bradi2g57860	0	-0.0611995	-0.510627	-0.785089	0	-0.042981	-1.15286	-0.594229	secondary metabolism.phenylpropanoids.lignin biosynthesis.4CL
bradi2g60886	0	-0.123054	-0.915178	-1.44229	0	-0.722173	-3.5649	-2.91166	secondary metabolism.phenylpropanoids
bradi2g60898	0	-0.223946	-1.38179	-0.322531	0	4.51516	7.81899	8.25786	secondary metabolism.phenylpropanoids
bradi2g61850	0	0.0119639	-0.00539427	-0.350616	0	0.279858	0.661523	0.358843	secondary metabolism.isoprenoids.mevalonate pathway.mevalonate diphosphate decarboxylase
bradi3g05060	0	-0.232726	0.0305793	0.744131	0	-0.128833	0.138385	3.24993	secondary metabolism.isoprenoids.tocopherol biosynthesis.hydroxyphenylpyruvate dioxygenase
bradi3g05880	0	-0.615835	-2.29342	-3.08435	0	-0.46366	-1.63963	-3.09931	secondary metabolism.wax
bradi3g06060	0	-0.464569	-0.691384	-0.667755	0	-0.229118	-0.282898	-0.838186	secondary metabolism.flavonoids.dihydroflavonols.dihydroflavonol 4-reductase
bradi3g06480	0	0.299595	0.867065	0.942568	0	2.89609	4.21924	3.67791	secondary metabolism.phenylpropanoids.lignin biosynthesis.CAD
bradi3g06597	0	-0.119129	-0.398781	-0.119045	0	-0.196803	-0.663671	-0.0584938	secondary metabolism.isoprenoids.carotenoids.lycopene beta cyclase
bradi3g10937	0	-0.0428468	-0.601243	-1.17968	0	-0.201248	-0.670022	-0.925868	secondary metabolism.flavonoids.chalcones
bradi3g13237	0	-0.585692	-2.60921	-3.53157	0	0.334716	-2.26323	-0.763875	secondary metabolism.phenylpropanoids
bradi3g14730	0	3.10812	7.37706	8.2526	0	1.46526	2.61084	3.27642	secondary metabolism.N misc.alkaloid-like
bradi3g14740	0	4.21453	8.52719	9.25974	0	4.85556	6.67646	9.25688	secondary metabolism.N misc.alkaloid-like
bradi3g14750	0	5.8659	10.0252	10.9284	0	4.12124	6.68913	8.75291	secondary metabolism.N misc.alkaloid-like
bradi3g14760	0	5.82345	10.2041	11.0418	0	2.99229	6.14223	9.22753	secondary metabolism.N misc.alkaloid-like
bradi3g14765	0	3.91151	8.27879	9.29606	0	2.14038	3.14494	3.9399	secondary metabolism.N misc.alkaloid-like
bradi3g14780	0	3.02287	5.98492	6.86415	0	1.86105	4.42805	7.2569	secondary metabolism.N misc.alkaloid-like
bradi3g15730	0	-0.514212	1.96603	3.1184	0	0.166046	0.239539	1.45944	secondary metabolism.flavonoids.anthocyanins.anthocyanin 5-aromatic acyltransferase
bradi3g15740	0	1.49565	5.14395	6.09556	0	0.263157	0.446213	3.72483	secondary metabolism.flavonoids.anthocyanins.anthocyanin 5-aromatic acyltransferase
bradi3g15750	0	-0.306373	2.3912	5.53292	0	-1.81149	-0.772577	3.33724	secondary metabolism.flavonoids.anthocyanins.anthocyanin 5-aromatic acyltransferase
bradi3g15956	0	5.91494	7.20013	7.07997	0	2.57648	7.37304	7.92525	secondary metabolism.isoprenoids.terpenoids
bradi3g17920	0	-0.0230219	-0.164665	1.1897	0	-0.405153	0.990414	2.87931	secondary metabolism.phenylpropanoids.lignin biosynthesis.CAD
bradi3g18850	0	0.55567	2.65076	3.18423	0	1.24329	2.66168	3.41647	secondary metabolism.phenylpropanoids
bradi3g18970	0	0.0606856	0.2984	0.431829	0	-0.180172	-0.0857796	-0.86608	secondary metabolism.unspecified
bradi3g19670	0	3.47475	6.13394	6.92897	0	0.628792	1.83481	7.93988	secondary metabolism.flavonoids.dihydroflavonols.dihydroflavonol 4-reductase
bradi3g22317	0	4.58312	6.60086	9.05946	0	2.05585	6.51869	12.0653	secondary metabolism.simple phenols
bradi3g22802	0	3.92392	4.56925	4.91699	0	0.992066	2.86121	3.24017	secondary metabolism.isoprenoids.terpenoids
bradi3g22950	0	1.22489	3.70139	4.9536	0	1.40567	1.99743	3.40569	secondary metabolism.flavonoids.anthocyanins.anthocyanin 5-aromatic acyltransferase
bradi3g22980	0	0.308226	1.43095	2.46621	0	0.342044	1.54004	2.16961	secondary metabolism.phenylpropanoids.lignin biosynthesis.CAD
bradi3g23280	0	1.78734	5.64386	6.54005	0	2.03676	5.53761	9.04144	secondary metabolism.phenylpropanoids
bradi3g28450	0	-0.154709	-1.40216	-1.22776	0	-0.388748	-1.88876	-1.34745	secondary metabolism.wax
bradi3g28470	0	0.0569675	0.315018	0.520962	0	0.732113	0.685066	0.872149	secondary metabolism.N misc.cyanogenic glycosides
bradi3g30220	0	-0.929747	-1.69949	-1.44721	0	0.507334	2.56325	2.54381	secondary metabolism.phenylpropanoids
bradi3g31980	0	-0.0495722	-0.573191	-0.645061	0	0.794558	1.17251	1.57569	secondary metabolism.unspecified
bradi3g34280	0	-0.0966995	0.432632	1.72369	0	-0.0805359	0.430917	1.32039	secondary metabolism.flavonoids.dihydroflavonols.dihydroflavonol 4-reductase
bradi3g34531	0	0.194392	1.43772	1.66974	0	-0.0586938	0.866781	1.3358	secondary metabolism.phenylpropanoids.lignin biosynthesis.4CL
bradi3g36860	0	-0.0229282	2.01485	2.64245	0	-0.547352	1.94887	3.25642	secondary metabolism.phenylpropanoids
bradi3g36887	0	-0.367793	0.610547	1.10249	0	1.05826	3.30298	4.56353	secondary metabolism.flavonoids.dihydroflavonols.dihydroflavonol 4-reductase
bradi3g37300	0	1.53971	3.50612	3.95927	0	3.28699	4.97284	5.39959	secondary metabolism.phenylpropanoids.lignin biosynthesis.4CL
bradi3g37551	0	-0.539057	0.194715	0.231828	0	-0.0763328	1.13448	4.98417	secondary metabolism.phenylpropanoids
bradi3g39380	0	-0.450143	-0.933203	-0.923996	0	0.463747	1.04754	0.802278	secondary metabolism.phenylpropanoids.lignin biosynthesis.CCoAOMT
bradi3g39390	0	-0.559031	-2.05702	-1.86908	0	0.699276	-1.82914	-1.78909	secondary metabolism.phenylpropanoids.lignin biosynthesis.CCoAOMT
bradi3g39400	0	-0.0139187	0.12763	1.15654	0	0.262218	0.180324	1.31556	secondary metabolism.phenylpropanoids.lignin biosynthesis.CCoAOMT
bradi3g40210	0	-0.117721	0.334965	0.340747	0	0.687848	0.256972	0.954489	secondary metabolism.isoprenoids.mevalonate pathway.HMG-CoA reductase
bradi3g42010	0	-0.00236241	-0.163002	-0.370221	0	0.117096	0.620152	1.55075	secondary metabolism.isoprenoids.mevalonate pathway.HMG-CoA synthase
bradi3g45190	0	7.54466	9.86968	11.634	0	0	0	8.96625	secondary metabolism.simple phenols
bradi3g47110	0	1.00316	5.55504	5.17382	0	5.49894	6.68801	7.35071	secondary metabolism.phenylpropanoids.lignin biosynthesis.PAL
bradi3g47120	0	0.633171	5.20448	4.83008	0	5.35517	6.5043	7.11392	secondary metabolism.phenylpropanoids.lignin biosynthesis.PAL
bradi3g48140	0	0.433578	1.97666	2.39507	0	0.629743	1.53568	1.96798	secondary metabolism.phenylpropanoids
bradi3g48250	0	0.213999	0.477923	0.482951	0	0.145084	0.14167	0.571719	secondary metabolism.isoprenoids
bradi3g48530	0	0.242045	1.44203	1.82101	0	1.70674	2.27398	3.53181	secondary metabolism.phenylpropanoids
bradi3g48840	0	2.19555	4.9211	3.98198	0	1.42191	3.33741	3.11172	secondary metabolism.phenylpropanoids.lignin biosynthesis.PAL
bradi3g49250	0	-0.263168	-0.784442	-1.35962	0	1.34956	1.61452	1.054	secondary metabolism.phenylpropanoids.lignin biosynthesis.PAL
bradi3g49260	0	0.0737504	0.626704	1.02173	0	2.35745	2.79677	4.02453	secondary metabolism.phenylpropanoids.lignin biosynthesis.PAL
bradi3g49270	0	0.552205	4.11516	4.52023	0	5.51867	7.638	6.80909	secondary metabolism.phenylpropanoids.lignin biosynthesis.PAL
bradi3g49280	0	0.291259	1.52997	1.84409	0	3.51564	6.12913	5.40013	secondary metabolism.phenylpropanoids.lignin biosynthesis.PAL
bradi3g49620	0	0.478007	1.93611	2.09239	0	0.0268875	0.718698	2.07908	secondary metabolism.sulfur-containing.glucosinolates.degradation.nitrilase
bradi3g49630	0	0.223193	0.765288	0.602881	0	0.373702	0.522276	1.09745	secondary metabolism.sulfur-containing.glucosinolates.degradation.nitrilase
bradi3g50520	0	-0.298816	-0.376711	-0.423519	0	-0.101009	0.0638526	-0.609254	secondary metabolism.sulfur-containing.glucosinolates.synthesis.aliphatic.methylthioalkylmalate isomerase small subunit (MAM-IS)
bradi3g52560	0	-0.101099	-0.516073	-0.684178	0	-0.0114848	-0.559559	-0.84329	secondary metabolism.isoprenoids.tocopherol biosynthesis.tocopherol methyltransferase
bradi3g53227	0	-0.0281136	2.3591	2.97677	0	0.658715	0.401535	1.89274	secondary metabolism.isoprenoids.mevalonate pathway.HMG-CoA reductase
bradi3g53980	0	-0.756745	-2.11313	-1.79952	0	0.697763	-2.05717	-1.23889	secondary metabolism.flavonoids.anthocyanins.anthocyanin 5-aromatic acyltransferase
bradi3g55100	0	-0.407644	-1.84951	-1.13144	0	-0.130907	0.256872	5.73594	secondary metabolism.wax
bradi3g55670	0	-0.181451	-0.505162	-0.693846	0	1.22186	1.0368	1.38923	secondary metabolism.flavonoids.anthocyanins.anthocyanin 5-aromatic acyltransferase
bradi3g59187	0	5.06808	7.85098	7.19788	0	0	7.24083	12.9696	secondary metabolism.simple phenols
bradi3g59430	0	-0.482955	-1.5984	-1.90837	0	-0.258305	-1.53229	-1.77977	secondary metabolism.isoprenoids.non-mevalonate pathway
bradi4g00950	0	0.0312705	-0.122341	-0.7202	0	-0.0480509	-0.748735	-1.38008	secondary metabolism.isoprenoids.carotenoids
bradi4g01640	0	-0.298722	-0.85344	-0.971809	0	-0.157674	-0.857831	-0.919492	secondary metabolism.isoprenoids.tocopherol biosynthesis.MPBQ/MSBQ methyltransferase
bradi4g05450	0	-0.0168137	-0.530221	-0.858942	0	0.140781	0.702146	0.457919	secondary metabolism.flavonoids.isoflavones.isoflavone reductase
bradi4g11770	0	6.53623	10.4076	11.2795	0	-0.708297	1.13728	4.76749	secondary metabolism.simple phenols
bradi4g11780	0	6.564	10.5479	11.6104	0	-0.991236	3.51023	7.10252	secondary metabolism.simple phenols
bradi4g16010	0	0.0467315	-0.52341	-0.717964	0	-0.670031	-1.65496	-1.57407	secondary metabolism.isoprenoids.carotenoids
bradi4g19947	0	0.194172	0.784563	0.371221	0	0.269214	0.387862	-0.479054	secondary metabolism.phenylpropanoids.lignin biosynthesis.4CL
bradi4g24425	0	0.770915	1.26507	-0.0774603	0	1.05627	1.00083	0.202082	secondary metabolism.phenylpropanoids
bradi4g28057	0	0.160646	0.787826	0.230127	0	0.76301	0.384441	0.105978	secondary metabolism.phenylpropanoids
bradi4g28070	0	0.579781	2.06296	1.05244	0	1.43928	0.293021	-0.064743	secondary metabolism.flavonoids.chalcones
bradi4g28950	0	3.12627	6.9822	7.24134	0	3.87254	7.71805	8.86649	secondary metabolism.simple phenols
bradi4g29243	0	-1.06681	-1.31659	-3.39622	0	-0.334234	-2.18721	-2.38976	secondary metabolism.N misc.alkaloid-like
bradi4g29770	0	0.0150098	1.93025	4.27448	0	-0.562504	-0.803309	-0.206285	secondary metabolism.phenylpropanoids.lignin biosynthesis.CAD
bradi4g29780	0	-0.428229	-2.06543	-2.83172	0	-0.955779	-2.63143	-1.13533	secondary metabolism.phenylpropanoids.lignin biosynthesis.CAD
bradi4g30530	0	-0.201619	-0.530825	-0.710532	0	0.101293	-0.726754	-1.08006	secondary metabolism.phenylpropanoids
bradi4g30750	0	-0.273335	-0.778547	0.953965	0	-0.317286	-1.67589	-1.94192	secondary metabolism.wax
bradi4g33886	0	0.0773922	-0.774451	-1.17104	0	-0.454695	-1.14262	-0.877208	secondary metabolism.flavonoids.dihydroflavonols.dihydroflavonol 4-reductase
bradi4g34690	0	-0.0602437	4.22967	4.13917	0	5.0581	5.96734	7.34072	secondary metabolism.simple phenols
bradi4g36820	0	3.32694	7.40845	8.20295	0	3.23714	4.07622	7.83886	secondary metabolism.phenylpropanoids
bradi4g36830	0	1.85231	6.13469	6.74499	0	1.90604	1.87271	3.49119	secondary metabolism.phenylpropanoids
bradi4g39197	0	-0.0155662	-0.602907	-0.716598	0	-0.179519	-1.24562	-0.452848	secondary metabolism.isoprenoids.non-mevalonate pathway.geranylgeranyl pyrophosphate synthase
bradi4g39260	0	0.211605	0.601045	0.849626	0	0.467914	1.02903	1.66526	secondary metabolism.flavonoids.isoflavones.isoflavone reductase
bradi4g39330	0	1.48423	3.6715	4.31838	0	-1.35395	0.574629	7.52682	secondary metabolism.simple phenols
bradi4g40305	0	-0.501696	-1.86459	-2.78365	0	-0.0156622	0.887465	-1.60464	secondary metabolism.N misc.alkaloid-like
bradi4g43137	0	-0.645586	-1.30409	-1.23102	0	0.418137	-0.423648	-1.62041	secondary metabolism.N misc.alkaloid-like
bradi5g07390	0	-0.122431	-1.02399	-1.5052	0	-0.534996	-2.48658	-1.57432	secondary metabolism.isoprenoids.carotenoids.violaxanthin de-epoxidase
bradi5g15830	0	0.17187	0.49722	0.688894	0	1.86347	4.2571	4.35292	secondary metabolism.phenylpropanoids.lignin biosynthesis.PAL
bradi5g16250	0	-0.417397	0.349337	1.99859	0	-0.151324	2.08455	5.83629	secondary metabolism.phenylpropanoids
bradi5g22820	0	0.070298	-0.373089	-1.10194	0	1.57871	2.07327	2.00828	secondary metabolism.flavonoids.dihydroflavonols.dihydroflavonol 4-reductase
bradi5g22830	0	-0.311149	-0.558685	-0.562208	0	0.438034	1.03213	1.28754	secondary metabolism.flavonoids.dihydroflavonols.dihydroflavonol 4-reductase
bradi5g23400	0	-0.559125	-0.392754	0.80228	0	-1.65976	-2.29546	-4.06145	secondary metabolism.flavonoids.anthocyanins.anthocyanin 5-aromatic acyltransferase
bradi5g24370	0	0.335148	0.696386	0.727753	0	0.517352	0.546573	1.38979	secondary metabolism.phenylpropanoids
bradi5g24640	0	-0.351364	-1.58554	-2.0501	0	-0.148608	-1.62739	-1.99987	secondary metabolism.isoprenoids.mevalonate pathway.farnesyl pyrophosphate synthetase
bradi1g03840	0	-0.333165	-1.15152	-1.64935	0	0	0	0	secondary metabolism.flavonoids.chalcones
bradi1g12727	0	-1.33401	-3.08948	-4.09295	0	0	0	0	secondary metabolism.flavonoids.chalcones
bradi1g24910	0	-0.204617	-2.87433	-2.06163	0	0	0	0	secondary metabolism.simple phenols
bradi1g25920	0	-0.0240444	-0.971302	-1.39005	0	0	0	0	secondary metabolism.flavonoids.chalcones
bradi1g32280	0	0.54157	1.80627	2.38152	0	0	0	0	secondary metabolism.phenylpropanoids
bradi1g50710	0	-1.08747	-3.26043	-3.80836	0	0	0	0	secondary metabolism.flavonoids.chalcones
bradi1g66720	0	-0.617443	-2.36148	-2.05649	0	0	0	0	secondary metabolism.simple phenols
bradi1g67560	0	0.0367845	-0.896917	-1.62831	0	0	0	0	secondary metabolism.flavonoids.isoflavones.isoflavone reductase
bradi1g74870	0	-0.137124	0.414647	0.90649	0	0	0	0	secondary metabolism.phenylpropanoids.lignin biosynthesis.4CL
bradi2g02360	0	-0.0365386	2.55541	3.48095	0	0	0	0	secondary metabolism.N misc.alkaloid-like
bradi2g08230	0	-0.173244	-1.62903	-2.26917	0	0	0	0	secondary metabolism.flavonoids.isoflavones.isoflavone reductase
bradi2g08730	0	-0.203359	-0.500732	-0.925251	0	0	0	0	secondary metabolism.isoprenoids.non-mevalonate pathway.geranylgeranyl pyrophosphate synthase
bradi2g15307	0	-0.0886395	-0.433866	-0.201501	0	0	0	0	secondary metabolism.isoprenoids.non-mevalonate pathway.geranylgeranyl pyrophosphate synthase
bradi2g19830	0	-0.0299274	-0.80907	-1.19217	0	0	0	0	secondary metabolism.phenylpropanoids
bradi2g23350	0	-0.784655	-1.89182	-2.28754	0	0	0	0	secondary metabolism.simple phenols
bradi2g34400	0	0.901452	2.24465	3.41758	0	0	0	0	secondary metabolism.sulfur-containing.misc.alliinase
bradi2g41620	0	0.665615	1.52688	1.95682	0	0	0	0	secondary metabolism.phenylpropanoids
bradi2g49010	0	0.313012	0.518701	0.584299	0	0	0	0	secondary metabolism.phenylpropanoids
bradi2g54690	0	-0.355076	-1.43138	-1.26201	0	0	0	0	secondary metabolism.simple phenols
bradi2g55060	0	1.46566	3.57533	3.50842	0	0	0	0	secondary metabolism.simple phenols
bradi2g56717	0	-0.421417	-2.24938	-3.33411	0	0	0	0	secondary metabolism.N misc.alkaloid-like
bradi2g57260	0	0.294123	0.470239	0.5324	0	0	0	0	secondary metabolism.isoprenoids.non-mevalonate pathway.CMS
bradi3g03467	0	-0.310453	-2.13126	-2.49732	0	0	0	0	secondary metabolism.isoprenoids.terpenoids
bradi3g03490	0	0.0474052	-0.0383955	-0.366159	0	0	0	0	secondary metabolism.isoprenoids.terpenoids
bradi3g12497	0	-0.209076	-1.16731	-1.76506	0	0	0	0	secondary metabolism.phenylpropanoids
bradi3g14710	0	-0.308658	-3.63045	-0.357052	0	0	0	0	secondary metabolism.isoprenoids.terpenoids
bradi3g22786	0	-0.267145	-0.79645	-0.78916	0	0	0	0	secondary metabolism.isoprenoids.terpenoids
bradi3g23010	0	-0.969004	-2.45236	-3.72791	0	0	0	0	secondary metabolism.phenylpropanoids
bradi3g28460	0	-0.460024	-1.40638	-1.19121	0	0	0	0	secondary metabolism.wax
bradi3g48997	0	-0.299379	-1.41277	-2.40108	0	0	0	0	secondary metabolism.wax
bradi3g51245	0	-0.240787	-0.950883	-0.974739	0	0	0	0	secondary metabolism.isoprenoids.non-mevalonate pathway.geranylgeranyl pyrophosphate synthase
bradi3g51750	0	-0.144042	-0.489872	-0.283384	0	0	0	0	secondary metabolism.isoprenoids.non-mevalonate pathway.MCS
bradi4g04980	0	-0.214209	-2.07686	-2.45264	0	0	0	0	secondary metabolism.isoprenoids.terpenoids
bradi4g04987	0	0.0763682	-1.73094	-2.27814	0	0	0	0	secondary metabolism.isoprenoids.terpenoids
bradi4g05455	0	-0.257722	-0.565903	-1.02608	0	0	0	0	secondary metabolism.flavonoids.isoflavones.isoflavone reductase
bradi4g11840	0	-1.74039	-2.70653	-3.50055	0	0	0	0	secondary metabolism.simple phenols
bradi4g14210	0	-0.0196561	-1.4245	-2.38853	0	0	0	0	secondary metabolism.phenylpropanoids
bradi4g17230	0	-0.244017	-0.977895	-1.49993	0	0	0	0	secondary metabolism.flavonoids.chalcones
bradi4g18065	0	-0.0160916	-0.261519	-0.580611	0	0	0	0	secondary metabolism.phenylpropanoids
bradi4g23490	0	-0.175989	-0.835781	-1.18535	0	0	0	0	secondary metabolism.wax
bradi4g29246	0	-0.184005	-1.73494	-2.28357	0	0	0	0	secondary metabolism.N misc.alkaloid-like
bradi4g33340	0	-0.418232	0.48315	1.05634	0	0	0	0	secondary metabolism.phenylpropanoids.lignin biosynthesis.CCoAOMT
bradi4g36850	0	-0.467995	-2.42996	-1.89114	0	0	0	0	secondary metabolism.phenylpropanoids
bradi4g43597	0	-1.64751	-2.1561	-2.67442	0	0	0	0	secondary metabolism.flavonoids.dihydroflavonols
bradi4g44390	0	-0.111158	-0.83538	-1.24786	0	0	0	0	secondary metabolism.flavonoids.chalcones
bradi4g44810	0	0.211589	1.26938	1.80367	0	0	0	0	secondary metabolism.simple phenols
bradi5g01797	0	-0.50622	-1.48649	-1.84329	0	0	0	0	secondary metabolism.isoprenoids.terpenoids
bradi5g09000	0	-0.777177	-1.28503	-1.01029	0	0	0	0	secondary metabolism.wax
bradi5g15480	0	-1.05884	-2.04413	-2.70873	0	0	0	0	secondary metabolism.wax
bradi5g21130	0	-0.781081	-2.07408	-2.19094	0	0	0	0	secondary metabolism.phenylpropanoids
bradi5g21387	0	-0.154233	-0.41045	-0.383268	0	0	0	0	secondary metabolism.isoprenoids.terpenoids
bradi5g21440	0	0.282914	0.607993	1.44316	0	0	0	0	secondary metabolism.isoprenoids.terpenoids
bradi5g21550	0	-0.403564	-1.7876	-2.63585	0	0	0	0	secondary metabolism.phenylpropanoids.lignin biosynthesis.CAD
bradi5g21770	0	-1.09633	-3.73983	-2.5896	0	0	0	0	secondary metabolism.N misc.alkaloid-like
bradi5g22800	0	-0.492321	-1.80401	-1.35949	0	0	0	0	secondary metabolism.flavonoids.dihydroflavonols.dihydroflavonol 4-reductase
bradi5g23390	0	-0.430894	-1.0011	-1.81396	0	0	0	0	secondary metabolism.flavonoids.anthocyanins.anthocyanin 5-aromatic acyltransferase
bradi5g25170	0	4.84863	9.48795	9.87064	0	0	0	0	secondary metabolism.phenylpropanoids
bradi0007s00220	0	0	0	0	0	0.854055	0.571668	1.28455	secondary metabolism.isoprenoids.tocopherol biosynthesis.homogentisate phytyltransferase
bradi1g22280	0	0	0	0	0	-0.252194	-0.5159	-1.04669	secondary metabolism.flavonoids.dihydroflavonols.dihydroflavonol 4-reductase
bradi1g25350	0	0	0	0	0	0.288724	0.893575	-0.613436	secondary metabolism.isoprenoids.mevalonate pathway.isopentenyl pyrophosphate:dimethyllallyl pyrophosphate isomerase
bradi1g25510	0	0	0	0	0	0.747193	1.79923	1.39425	secondary metabolism.wax
bradi1g31380	0	0	0	0	0	0.0507366	0.140718	0.735684	secondary metabolism.isoprenoids.tocopherol biosynthesis.homogentisate phytyltransferase
bradi1g36980	0	0	0	0	0	0.841992	0.593166	1.83761	secondary metabolism.phenylpropanoids
bradi1g47180	0	0	0	0	0	1.66248	3.9771	4.02681	secondary metabolism.phenylpropanoids
bradi1g52350	0	0	0	0	0	0.958395	2.87796	3.68488	secondary metabolism.phenylpropanoids
bradi1g67480	0	0	0	0	0	-0.304678	-0.754708	-1.33054	secondary metabolism.isoprenoids.carotenoids
bradi1g67900	0	0	0	0	0	-0.104184	0.0231719	0.88191	secondary metabolism.isoprenoids.mevalonate pathway.phosphomevalonate kinase
bradi1g72320	0	0	0	0	0	0.0779565	0.354937	0.418041	secondary metabolism.flavonoids.flavonols
bradi1g72400	0	0	0	0	0	-0.198457	-0.389603	-0.679302	secondary metabolism.isoprenoids.carotenoids.phytoene dehydrogenase
bradi1g74320	0	0	0	0	0	-0.515174	-1.00778	-1.13366	secondary metabolism.simple phenols
bradi2g01900	0	0	0	0	0	-0.763225	-1.21296	-1.79764	secondary metabolism.flavonoids.dihydroflavonols.dihydroflavonol 4-reductase
bradi2g11337	0	0	0	0	0	0	4.70579	8.50044	secondary metabolism.flavonoids.dihydroflavonols.dihydroflavonol 4-reductase
bradi2g13437	0	0	0	0	0	0.416474	1.31399	1.3392	secondary metabolism.flavonoids.dihydroflavonols.dihydroflavonol 4-reductase
bradi2g13450	0	0	0	0	0	-0.148138	-0.0283593	0.340528	secondary metabolism.flavonoids.dihydroflavonols.dihydroflavonol 4-reductase
bradi2g17990	0	0	0	0	0	1.01102	2.14089	2.42971	secondary metabolism.isoprenoids.mevalonate pathway.farnesyl pyrophosphate synthetase
bradi2g48230	0	0	0	0	0	-0.0852175	-0.472561	-0.628489	secondary metabolism.isoprenoids.carotenoids.violaxanthin de-epoxidase
bradi2g51120	0	0	0	0	0	3.67125	7.07711	9.83603	secondary metabolism.N misc.alkaloid-like
bradi2g51170	0	0	0	0	0	4.83926	8.27579	10.9996	secondary metabolism.N misc.alkaloid-like
bradi3g02130	0	0	0	0	0	6.45161	13.0424	12.6821	secondary metabolism.isoprenoids.terpenoids
bradi3g02280	0	0	0	0	0	-0.302325	-0.817419	-3.32939	secondary metabolism.phenylpropanoids.lignin biosynthesis.HCT
bradi3g03497	0	0	0	0	0	-0.16462	0.0496902	3.00858	secondary metabolism.isoprenoids.terpenoids
bradi3g04930	0	0	0	0	0	-0.369889	-3.39983	-1.68428	secondary metabolism.isoprenoids.tocopherol biosynthesis.MPBQ/MSBQ methyltransferase
bradi3g05750	0	0	0	0	0	2.00939	2.46502	2.69923	secondary metabolism.phenylpropanoids.lignin biosynthesis.4CL
bradi3g10250	0	0	0	0	0	0.0510196	-0.568294	-0.565045	secondary metabolism.isoprenoids.tocopherol biosynthesis.tocopherol cyclase
bradi3g15720	0	0	0	0	0	-0.154095	-1.35106	1.0731	secondary metabolism.flavonoids.anthocyanins.anthocyanin 5-aromatic acyltransferase
bradi3g18140	0	0	0	0	0	-0.0701993	-0.467499	-1.07756	secondary metabolism.isoprenoids.terpenoids
bradi3g32350	0	0	0	0	0	-0.265014	0.735408	3.17491	secondary metabolism.N misc.alkaloid-like
bradi3g33370	0	0	0	0	0	-0.446363	-0.148846	-1.60168	secondary metabolism.unspecified
bradi3g35910	0	0	0	0	0	0.607048	0.61759	2.03291	secondary metabolism.flavonoids.anthocyanins
bradi3g39410	0	0	0	0	0	0.157146	1.2772	2.42512	secondary metabolism.phenylpropanoids.lignin biosynthesis.CCoAOMT
bradi3g39420	0	0	0	0	0	2.83047	3.27905	3.28207	secondary metabolism.phenylpropanoids.lignin biosynthesis.CCoAOMT
bradi3g52350	0	0	0	0	0	0.416534	0.643047	1.66858	secondary metabolism.phenylpropanoids.lignin biosynthesis.4CL
bradi3g59210	0	0	0	0	0	5.8859	6.34628	6.74931	secondary metabolism.simple phenols
bradi4g01100	0	0	0	0	0	-0.248321	-1.09458	-0.944741	secondary metabolism.isoprenoids.carotenoids.phytoene synthase
bradi4g08647	0	0	0	0	0	0.344081	-0.665565	2.73856	secondary metabolism.flavonoids.dihydroflavonols.dihydroflavonol 4-reductase
bradi4g11450	0	0	0	0	0	1.80062	8.05492	9.38806	secondary metabolism.isoprenoids.tocopherol biosynthesis.hydroxyphenylpyruvate dioxygenase
bradi4g19937	0	0	0	0	0	2.38655	3.34597	2.35663	secondary metabolism.phenylpropanoids.lignin biosynthesis.4CL
bradi4g24210	0	0	0	0	0	0.0318906	-0.0593621	-0.455078	secondary metabolism.phenylpropanoids
bradi4g33894	0	0	0	0	0	0.0640723	0.733543	1.7219	secondary metabolism.flavonoids.dihydroflavonols.dihydroflavonol 4-reductase
bradi4g33910	0	0	0	0	0	0.676955	0.659798	1.99335	secondary metabolism.isoprenoids.mevalonate pathway.HMG-CoA reductase
bradi4g34010	0	0	0	0	0	-0.502812	-0.953626	-1.29341	secondary metabolism.flavonoids.dihydroflavonols.dihydroflavonol 4-reductase
bradi4g37520	0	0	0	0	0	-0.154526	-1.48881	-0.294192	secondary metabolism.isoprenoids.carotenoids.phytoene synthase
bradi4g37770	0	0	0	0	0	-0.108925	-0.582431	-0.182425	secondary metabolism.phenylpropanoids
bradi4g39270	0	0	0	0	0	-0.366053	-1.0113	-0.77198	secondary metabolism.flavonoids.isoflavones.isoflavone reductase
bradi4g40310	0	0	0	0	0	0.133535	-0.17794	-0.613094	secondary metabolism.isoprenoids
bradi5g00970	0	0	0	0	0	0.263495	3.4506	3.95539	secondary metabolism.isoprenoids.terpenoids
bradi5g01240	0	0	0	0	0	-0.233166	-0.0758266	1.70528	secondary metabolism.phenylpropanoids
bradi5g04130	0	0	0	0	0	1.5034	4.5579	4.4332	secondary metabolism.phenylpropanoids.lignin biosynthesis.CAD
bradi5g13630	0	0	0	0	0	1.1229	1.65824	1.32466	secondary metabolism.wax
bradi5g14720	0	0	0	0	0	0.686277	0.395369	0.428437	secondary metabolism.phenylpropanoids
bradi5g18240	0	0	0	0	0	-0.332163	-0.253615	-1.16299	secondary metabolism.isoprenoids.carotenoids.phytoene dehydrogenase
bradi5g19130	0	0	0	0	0	0.0524685	-0.503445	-0.399825	secondary metabolism.isoprenoids.carotenoids.carotenoid beta ring hydroxylase
bradi5g21480	0	0	0	0	0	-0.744069	-1.30179	-2.34092	secondary metabolism.isoprenoids.terpenoids
bradi5g23720	0	0	0	0	0	-1.82147	-2.90299	-3.60197	secondary metabolism.phenylpropanoids
